# Supplementary material for: Mating and blood-feeding induce transcriptome changes in the spermathecae of the yellow fever mosquito Aedes aegypti
Source: Sci Rep. 2020 Sep 10;10:14899. doi: 10.1038/s41598-020-71904-z (PMC7484758; doi:10.1038/s41598-020-71904-z)
Supplement: Supplementary file 2 — Supplementary file2 [file 41598_2020_71904_MOESM2_ESM.xlsx]

## Sheet: BF_NBF_UP
	GeneID	VB_ID	GenBank_description		Potential Function Uniprot	NBF						BF
Number				GO		logCPM	F	PValue	FDR	sig	comparison	logCPM	F	PValue	FDR	sig	comparison
1	LOC5572566	AAEL009888	bumetanide-sensitive sodium-(potassium)-chloride cotransporter isoform X1	MF	cation:chloride symporter activity	2.30904	10.1607	69.4269	1.82955e-08	5.2203e-05	yes	2.29041	10.1607	67.5693	2.33e-08	4.98e-05	yes
2	LOC5571677	AAEL001656	putative inorganic phosphate cotransporter isoform X2	BP	transmembrane transport	3.13792	8.16261	78.9583	5.74071e-09	3.6628e-05	yes	2.7714	8.16261	64.1661	3.66e-08	6.26e-05	yes
3	LOC5568331	AAEL001094	heat shock protein beta-1	MF	small heat shock protein (HSP20) family	1.27127	8.26876	26.8769	2.79513e-05	0.00687559	yes	1.55782	8.26876	37.9943	2.53e-06	0.00113777	yes
4	LOC5573673	AAEL019604	synaptic vesicle membrane protein VAT-1 homolog-like	MF	oxidoreductase activity	2.24422	7.83317	36.6206	3.31257e-06	0.00213358	yes	2.19647	7.83317	34.8895	4.71e-06	0.00175167	yes
5	LOC5567342	AAEL006006	EF-hand domain-containing protein D2 homolog	MF	calcium ion binding	1.60467	6.82294	32.7377	7.39642e-06	0.00349241	yes	1.65963	6.82294	34.2373	5.39e-06	0.00192163	yes
6	LOC5568761	AAEL007114	protein pinocchio isoform X2	-	Uncharacterized protein	1.96382	7.03371	37.3181	2.88395e-06	0.00205852	yes	1.84416	7.03371	33.0514	6.92e-06	0.00227732	yes
7	LOC5576734	AAEL020340	uncharacterized membrane protein DDB_G0293934 isoform X1	-	Uncharacterized protein	1.26308	7.25053	30.1346	1.30999e-05	0.00415314	yes	1.30964	7.25053	31.616	9.43e-06	0.00298953	yes
8	LOC5569868	AAEL007979	P protein	BP	transmembrane transport	1.19221	6.79738	18.0835	0.000289945	0.0264782	yes	1.57927	6.79738	29.4003	1.55e-05	0.00398001	yes
9	LOC5566564	AAEL005492	tyrosine-protein phosphatase non-receptor type 9 isoform X3	MF	Hydrolase, Protein phosphatase	1.22873	6.81505	19.9226	0.00017053	0.0184777	yes	1.46297	6.81505	26.7986	2.85e-05	0.00539698	yes
10	LOC5578454	AAEL000488	interleukin-1 receptor accessory protein-like 1	CC	integral component of membrane	3.23362	7.22759	26.2195	3.27749e-05	0.00701382	yes	3.29296	7.22759	26.7236	2.9e-05	0.00539698	yes
11	LOC5568614	AAEL006982	phospholipase A1 member A isoform X2	BP	lipid metabolic process	3.09301	6.38096	31.7337	9.18995e-06	0.00357573	yes	2.77209	6.38096	26.308	3.21e-05	0.00555199	yes
12	LOC5573382	AAEL023675	mucin-5AC isoform X1	-	Uncharacterized protein	1.54043	6.18254	15.1464	0.000715831	0.0476606	yes	2.1261	6.18254	26.1206	3.36e-05	0.00563538	yes
13	LOC110681191	AAEL024256	solute carrier family 46 member 3-like	BP	transmembrane transport	3.25976	6.53633	31.2147	1.02983e-05	0.00383274	yes	2.92167	6.53633	25.9855	3.47e-05	0.00571278	yes
14	LOC5576972	AAEL003076	UDP-glucuronosyltransferase 2B31	CC	integral component of membrane	1.90738	8.37181	29.7503	1.42887e-05	0.00436824	yes	1.72612	8.37181	24.6702	4.81e-05	0.00701162	yes
15	LOC23687794	AAEL017374	probable G-protein coupled receptor Mth-like 1 isoform X3	MF	G protein-coupled receptor activity	2.168	5.62423	20.4739	0.000146139	0.0162462	yes	2.38132	5.62423	23.7013	6.16e-05	0.00847061	yes
16	LOC5563795	AAEL020747	uncharacterized protein LOC5563795	-	Uncharacterized protein	2.76253	8.93816	33.8986	5.783e-06	0.00308759	yes	2.21475	8.93816	23.3523	6.74e-05	0.00901063	yes
17	LOC5564265	AAEL027694	uncharacterized protein LOC5564265 isoform X1	-	Uncharacterized protein	1.40851	10.5425	20.8645	0.000131165	0.0156094	yes	1.51416	10.5425	23.2753	6.88e-05	0.00901063	yes
18	LOC5579140	AAEL019512	MAGUK p55 subfamily member 5-A isoform X2	BP	establishment of epithelial cell polarity	1.30949	8.51164	30.7605	1.13879e-05	0.00389922	yes	1.11567	8.51164	22.5754	8.27e-05	0.0101343	yes
19	LOC5575841	AAEL012114	troponin C isoform X2	MF	calcium ion binding	1.19233	8.36092	21.1502	0.000121269	0.0152657	yes	1.24673	8.36092	22.5656	8.29e-05	0.0101343	yes
20	LOC5574223	AAEL012382	protein 5NUC	MF	hydrolase activity	3.71982	10.6622	25.5145	3.89735e-05	0.00756979	yes	3.43091	10.6622	22.4134	8.63e-05	0.0102583	yes
21	LOC5571581	AAEL014151	homeobox protein SIX1	BP	regulation of transcription, DNA-templated	3.01057	5.06366	26.9295	2.76001e-05	0.00687559	yes	2.61792	5.06366	21.3094	0.000116114	0.0129083	yes
22	LOC5580178	AAEL027912	sodium-coupled monocarboxylate transporter 1 isoform X1	MF	transmembrane transporter activity	2.87329	7.0667	25.1584	4.25793e-05	0.00766875	yes	2.57373	7.0667	20.8113	0.000133102	0.0139689	yes
23	LOC110676148	AAEL025092	extensin-2-like	-	Uncharacterized protein	4.09315	8.70174	25.9717	3.48219e-05	0.00727013	yes	3.54691	8.70174	20.79	0.000133886	0.0139689	yes
24	LOC5564185	AAEL014335	uncharacterized protein LOC5564185	-	Uncharacterized protein	1.82271	6.99017	26.6843	2.9279e-05	0.00687559	yes	1.55875	6.99017	20.0146	0.000166169	0.0163495	yes
25	LOC5571760	AAEL009298	N-acetylneuraminate lyase B	MF	lyase activity	1.9607	9.72882	23.1005	7.20038e-05	0.00994116	yes	1.81293	9.72882	19.907	0.00017128	0.0166609	yes
26	LOC5566800	AAEL005651	ethanolamine-phosphate cytidylyltransferase isoform X3	BP	biosynthetic process	1.25892	9.28603	18.36	0.000267272	0.025819	yes	1.29111	9.28603	18.862	0.000230891	0.0208045	yes
27	LOC5576797	AAEL012782	serine protease snake	-	Uncharacterized protein	3.60526	5.1601	24.1165	5.53863e-05	0.00860614	yes	3.06662	5.1601	18.4545	0.000259972	0.0226468	yes
28	LOC5572494	AAEL024717	pyrroline-5-carboxylate reductase 1%2C mitochondrial	MF	pyrroline-5-carboxylate reductase activity	1.99877	6.54795	18.1364	0.000285449	0.0264782	yes	2.02647	6.54795	18.3303	0.000269614	0.0226468	yes
29	LOC5568048	AAEL006479	uncharacterized protein LOC5568048	-	Uncharacterized protein	2.18738	6.54969	22.7116	7.97396e-05	0.0105011	yes	1.94427	6.54969	18.313	0.000270984	0.0226468	yes
30	LOC5576330	AAEL019728	mucin-5AC isoform X1	BP	intracellular signal transduction	2.70081	7.93824	18.9721	0.000223654	0.0225233	yes	2.6116	7.93824	17.7831	0.00031698	0.0248931	yes
31	LOC5564094	AAEL014311	tetraspanin-18	CC	integral component of membrane	1.78942	8.98021	23.9153	5.83126e-05	0.00860614	yes	1.52036	8.98021	17.7189	0.000323102	0.0249236	yes
32	LOC5578653	AAEL020162	sodium-independent sulfate anion transporter isoform X2	MF	secondary active sulfate transmembrane transporter activity	5.38894	4.27094	18.7521	0.00023837	0.0237261	yes	5.19661	4.27094	17.7067	0.000324283	0.0249236	yes
33	LOC5575043	AAEL018219	basement membrane-specific heparan sulfate proteoglycan core protein isoform X5	-	Uncharacterized protein	1.34479	9.1893	15.787	0.00058402	0.0416601	yes	1.42335	9.1893	17.1574	0.000382527	0.0275162	yes
34	LOC5574043	AAEL010883	sodium- and chloride-dependent neutral and basic amino acid transporter B(0+) isoform X2	MF	sodium symporter activity	1.24094	7.26975	16.0158	0.000543574	0.0401367	yes	1.29208	7.26975	16.9349	0.000409296	0.0287844	yes
35	LOC5572848	AAEL010068	putative uncharacterized protein DDB_G0277255	-	Uncharacterized protein	1.62538	6.60525	26.9457	2.74932e-05	0.00687559	yes	1.25844	6.60525	16.7445	0.000433807	0.0299467	yes
36	LOC5579855	AAEL018354	oxysterol-binding protein 1 isoform X3	BP	lipid transport	1.23575	7.21148	18.0447	0.000293293	0.0264782	yes	1.17955	7.21148	16.3222	0.000494111	0.032828	yes
37	LOC110676326	AAEL021293	uncharacterized protein LOC110676326	-	Uncharacterized protein	9.20427	3.42497	18.3009	0.000294821	0.0264782	yes	8.53074	3.42497	15.7797	0.00062565	0.0393791	yes
38	LOC5575729	AAEL012041	sodium-independent sulfate anion transporter isoform X3	MF	secondary active sulfate transmembrane transporter activity	3.04316	4.74551	15.0063	0.000748773	0.0489275	yes	3.05123	4.74551	14.9094	0.000772533	0.0451581	yes
39	LOC5576242	AAEL002835	oxidative stress-induced growth inhibitor 2 isoform X1	-	Uncharacterized protein	1.22799	7.25866	20.5601	0.000142679	0.0162462	yes	1.04066	7.25866	14.8888	0.000777686	0.0451581	yes
40	LOC5576726	AAEL002972	endochitinase	BP	carbohydrate metabolic process	5.02411	6.77564	20.9507	0.000128089	0.0156094	yes	3.96348	6.77564	14.53	0.000873803	0.0476418	yes

## Sheet: NBF_UP_only
Number	GeneID	VB_ID	GenBank_description	logFC	logCPM	F	PValue	FDR	sig	comparison
1	LOC5571027	AAEL008760	transmembrane protein 164	3.38252	5.18849	18.0028	0.000296952	0.0264782	yes	not blood-fed and mated
2	LOC5571786	AAEL009314	solute carrier family 46 member 3	3.10014	5.87546	17.8628	0.000309551	0.0269912	yes	not blood-fed and mated
3	LOC5569049	AAEL007342	lipopolysaccharide-induced tumor necrosis factor-alpha factor homolog	1.72582	7.97014	17.8345	0.000312165	0.0269912	yes	not blood-fed and mated
4	LOC5574074	AAEL023332	venom dipeptidyl peptidase 4 isoform X2	1.32443	9.06731	17.4292	0.000352401	0.029574	yes	not blood-fed and mated
5	LOC5579216	AAEL014053	V-type proton ATPase 116 kDa subunit a isoform X1	1.38376	8.04642	17.3088	0.000365411	0.0297897	yes	not blood-fed and mated
6	LOC5567067	AAEL005822	UPF0676 protein C1494.01	2.16521	5.37473	16.6403	0.000447904	0.0351748	yes	not blood-fed and mated
7	LOC23687933	AAEL017513	glycine-rich cell wall structural protein 1.0	5.17361	7.11032	16.0138	0.000543909	0.0401367	yes	not blood-fed and mated
8	LOC5573818	AAEL010738	electrogenic sodium bicarbonate cotransporter 1 isoform X4	1.27749	8.98455	15.7443	0.000591933	0.0418756	yes	not blood-fed and mated
9	LOC5568400	AAEL019697	A disintegrin and metalloproteinase with thrombospondin motifs 4 isoform X1	3.37853	8.16165	15.5386	0.00063169	0.0441824	yes	not blood-fed and mated
10	LOC5574304	AAEL011070	uncharacterized protein LOC5574304	1.8715	10.7821	15.1152	0.000723028	0.0476606	yes	not blood-fed and mated

## Sheet: BF_UP_only 
Number	GeneID	VB_ID	GenBank_description	logFC	logCPM	F	PValue	FDR	sig	comparison
1	LOC5572513	AAEL009850	uncharacterized protein LOC5572513	3.2102	4.96049	21.8812	9.95e-05	0.0112031	yes	blood-fed and mated
2	LOC5579278	AAEL015631	asparagine synthetase [glutamine-hydrolyzing] 1	1.0552	7.52888	21.0807	0.000123601	0.0135644	yes	blood-fed and mated
3	LOC5564255	AAEL004193	rhophilin-2 isoform X2	1.4968	6.1644	19.7338	0.000179876	0.0173004	yes	blood-fed and mated
4	LOC5568139	AAEL020846	uncharacterized protein LOC5568139	1.10495	7.06884	19.6911	0.000182064	0.0173164	yes	blood-fed and mated
5	LOC5572224	AAEL009658	trehalase	1.13607	8.98624	18.413	0.000263151	0.0226468	yes	blood-fed and mated
6	LOC5572713	AAEL023488	uncharacterized protein LOC5572713 isoform X2	1.44755	7.97401	17.2782	0.000368807	0.0273119	yes	blood-fed and mated
7	LOC5574281	AAEL011057	DNA repair protein complementing XP-A cells homolog	1.38785	5.115	16.2305	0.000508378	0.0334646	yes	blood-fed and mated
8	LOC5577231	AAEL003128	uncharacterized protein LOC5577231	1.56636	5.94784	15.5972	0.000620085	0.039318	yes	blood-fed and mated
9	LOC5570275	AAEL027949	protein draper isoform X2	2.21758	8.52121	15.4416	0.000651439	0.0398308	yes	blood-fed and mated
10	LOC5572167	AAEL023148	filamin-A isoform X8	1.43381	6.61012	14.8557	0.000786047	0.0451581	yes	blood-fed and mated
11	LOC5569163	AAEL026357	cysteine dioxygenase type 1	3.49443	4.58058	14.8171	0.000795923	0.0452748	yes	blood-fed and mated
12	LOC5570944	AAEL008684	uncharacterized protein LOC5570944	2.41376	4.59811	14.7862	0.000803945	0.0452748	yes	blood-fed and mated
13	LOC5576245	AAEL002848	tubulin beta-3 chain	2.60868	6.11129	14.581	0.000859365	0.0472274	yes	blood-fed and mated

## Sheet: BF_NBF_DOWN
GeneID	GeneID	VB_ID	GenBank_description	logFC	logCPM	F	PValue	FDR	sig	comparison
1	LOC5570872	AAEL008638	cytochrome P450 49a1	-2.50083	6.33163	88.5981	1.97728e-09	1.69255e-05	yes	blood-fed and mated
2	LOC5564073	AAEL004057	zinc finger protein 2	-3.3707	4.25887	77.0778	7.15164e-09	3.0609e-05	yes	blood-fed and mated
3	LOC5572851	AAEL010073	nardilysin isoform X2	-2.86443	6.50518	68.3518	2.10083e-08	4.97688e-05	yes	blood-fed and mated
4	LOC5574378	AAEL011109	sodium/hydrogen exchanger 9B2 isoform X2	-3.13687	8.39988	59.4249	7.08778e-08	0.000101119	yes	blood-fed and mated
5	LOC5568579	AAEL001151	putative polypeptide N-acetylgalactosaminyltransferase 9	-4.04775	5.79319	52.6988	1.94224e-07	0.000237508	yes	blood-fed and mated
6	LOC5578206	AAEL003477	peptidyl-prolyl cis-trans isomerase H	-2.44307	7.1214	49.4909	3.2452e-07	0.000319019	yes	blood-fed and mated
7	LOC5572890	AAEL010095	small integral membrane protein 14	-1.47241	8.99093	48.4596	3.8464e-07	0.000319019	yes	blood-fed and mated
8	LOC23687880	AAEL017460	angiotensin-converting enzyme	-3.53135	8.77188	48.2905	3.95607e-07	0.000319019	yes	blood-fed and mated
9	LOC5564726	AAEL004406	PRADC1-like protein	-1.72514	5.3549	48.0609	4.11037e-07	0.000319019	yes	blood-fed and mated
10	LOC5570210	AAEL008163	aminopeptidase N isoform X2	-4.79102	4.07376	47.5574	4.47223e-07	0.000319019	yes	blood-fed and mated
11	LOC5572634	AAEL001863	carboxypeptidase B	-2.40967	8.46619	44.7394	7.25537e-07	0.000443614	yes	blood-fed and mated
12	LOC5573287	AAEL010366	UDP-glucuronosyltransferase 1-7	-2.2108	7.56194	44.3122	7.82146e-07	0.000446344	yes	blood-fed and mated
13	LOC5578505	AAEL013703	trypsin-1	-7.58501	4.70108	41.7179	1.24777e-06	0.000667555	yes	blood-fed and mated
14	LOC5565432	AAEL021450	N-acetylgalactosaminyltransferase 6	-2.2205	5.85157	39.9629	1.73035e-06	0.00087128	yes	blood-fed and mated
15	LOC5577003	AAEL012920	somatostatin receptor type 2	-4.8476	5.11769	39.7213	2.20995e-06	0.00105095	yes	blood-fed and mated
16	LOC5578306	AAEL013623	trypsin eta	-9.92904	3.17695	36.5639	4.02057e-06	0.0017208	yes	blood-fed and mated
17	LOC5571844	AAEL001703	serine protease SP24D	-6.00215	9.21685	35.1018	4.50558e-06	0.00175167	yes	blood-fed and mated
18	LOC5564041	AAEL004042	probable glucosamine 6-phosphate N-acetyltransferase	-1.16862	6.06885	34.9695	4.62975e-06	0.00175167	yes	blood-fed and mated
19	LOC5576966	AAEL003060	trypsin-1	-7.64248	9.59375	30.8704	1.11133e-05	0.00339749	yes	blood-fed and mated
20	LOC5566733	AAEL005604	trypsin	-3.50407	4.97838	30.2544	1.27519e-05	0.00350318	yes	blood-fed and mated
21	LOC5575863	AAEL012131	cationic amino acid transporter 3	-1.3715	6.40219	30.2032	1.28995e-05	0.00350318	yes	blood-fed and mated
22	LOC5564260	AAEL019632	protein furry isoform X4	-1.79409	5.46978	29.3066	1.58085e-05	0.00398001	yes	blood-fed and mated
23	LOC5569550	AAEL027927	protein peste	-1.83651	7.09365	28.8239	1.76642e-05	0.00408663	yes	blood-fed and mated
24	LOC5570448	AAEL008347	uncharacterized protein LOC5570448	-1.50631	7.83881	28.5849	1.86694e-05	0.00418257	yes	blood-fed and mated
25	LOC5570450	AAEL008342	uncharacterized protein LOC5570450	-1.76278	6.08774	28.4967	1.90561e-05	0.00418257	yes	blood-fed and mated
26	LOC5566358	AAEL005312	leucine-rich melanocyte differentiation-associated protein isoform X5	-1.33204	8.27884	28.2837	2.0026e-05	0.00428556	yes	blood-fed and mated
27	LOC5573855	AAEL010776	zinc carboxypeptidase A 1	-3.31436	10.1319	28.1461	2.06815e-05	0.00429585	yes	blood-fed and mated
28	LOC5565474	AAEL004798	probable chitinase 10	-7.60726	5.52138	27.5838	2.36107e-05	0.00470017	yes	blood-fed and mated
29	LOC5563699	AAEL000545	juvenile hormone esterase	-1.66978	7.39291	26.2629	3.24298e-05	0.00555199	yes	blood-fed and mated
30	LOC110674237	AAEL026466	uncharacterized protein LOC110674237	-5.94331	4.62476	25.6535	3.76565e-05	0.00583108	yes	blood-fed and mated
31	LOC5570300	AAEL015345	uncharacterized protein LOC5570300	-1.92835	6.98014	25.6011	3.81473e-05	0.00583108	yes	blood-fed and mated
32	LOC5572017	AAEL000244	alpha-(1%2C3)-fucosyltransferase C	-1.26719	7.09128	24.8227	4.63133e-05	0.00695512	yes	blood-fed and mated
33	LOC5567302	AAEL005957	phospholipase B1%2C membrane-associated	-3.18074	4.738	24.6537	4.83278e-05	0.00701162	yes	blood-fed and mated
34	LOC23687442	AAEL017022	cell wall protein DAN4 isoform X2	-7.01223	3.90182	24.3391	5.23339e-05	0.0074663	yes	blood-fed and mated
35	LOC5569611	AAEL001278	uncharacterized protein LOC5569611	-4.25721	4.24025	22.4642	8.51305e-05	0.0102583	yes	blood-fed and mated
36	LOC5571787	NA	angiotensin-converting enzyme	-1.88951	4.62717	22.2942	8.9064e-05	0.0103025	yes	blood-fed and mated
37	LOC5578882	AAEL013885	uncharacterized protein LOC5578882	-6.58466	4.77114	20.9053	0.000129697	0.0138776	yes	blood-fed and mated
38	LOC5576159	AAEL012351	putative serine protease F56F10.1 isoform X2	-3.93972	10.5597	20.748	0.000135446	0.0139689	yes	blood-fed and mated
39	LOC5566484	AAEL005401	protein CREG1 isoform X2	-1.42137	6.41244	20.6832	0.000137897	0.0140523	yes	blood-fed and mated
40	LOC5569755	AAEL007892	xaa-Pro aminopeptidase ApepP	-3.27496	5.78499	20.2894	0.000153847	0.0154933	yes	blood-fed and mated
41	LOC5577105	AAEL013005	protein seele	-1.45263	8.192	19.1663	0.000211488	0.0196776	yes	blood-fed and mated
42	LOC5573297	AAEL026787	xanthine dehydrogenase	-1.07314	7.4216	19.0962	0.000215794	0.0198623	yes	blood-fed and mated
43	LOC5574712	AAEL011345	dnaJ homolog subfamily C member 22	-1.38738	6.43153	18.9524	0.000224929	0.0204829	yes	blood-fed and mated
44	LOC5572723	AAEL009991	myosin-IIIb isoform X2	-1.78594	4.89581	18.8228	0.00023353	0.0208231	yes	blood-fed and mated
45	LOC5570781	AAEL008527	endothelin-converting enzyme 2	-1.36991	7.79108	18.2838	0.000273321	0.0226468	yes	blood-fed and mated
46	LOC5569585	AAEL001281	anion exchange protein 3 isoform X1	-1.42996	6.72999	17.9453	0.000302058	0.0244755	yes	blood-fed and mated
47	LOC5572836	AAEL010065	protein disulfide-isomerase A6 homolog	-1.62454	8.48728	17.8512	0.000310623	0.0246197	yes	blood-fed and mated
48	LOC5569911	AAEL008007	clavesin-1	-1.07314	6.14836	17.688	0.000326103	0.0249236	yes	blood-fed and mated
49	LOC5575639	AAEL026043	5-hydroxytryptamine receptor 2B	-1.98576	4.74422	17.2665	0.000370114	0.0273119	yes	blood-fed and mated
50	LOC5572885	AAEL026531	uncharacterized protein LOC5572885	-1.38358	6.11719	17.1665	0.000381475	0.0275162	yes	blood-fed and mated
51	LOC5566166	AAEL005221	leucine-rich repeat-containing protein 58	-1.46005	5.1149	16.9618	0.000405944	0.0287844	yes	blood-fed and mated
52	LOC5569610	AAEL001256	uncharacterized protein LOC5569610	-4.19967	3.74048	16.2069	0.000512133	0.0334646	yes	blood-fed and mated
53	LOC5577531	AAEL013244	uncharacterized protein LOC5577531	-1.5759	4.91326	16.1758	0.000517104	0.0335334	yes	blood-fed and mated
54	LOC5572075	AAEL001708	uncharacterized protein LOC5572075	-1.28546	10.5644	15.4788	0.000643792	0.0398308	yes	blood-fed and mated
55	LOC5563673	AAEL000541	fasciclin-3 isoform X2	-1.08362	6.41391	15.3939	0.000661399	0.040153	yes	blood-fed and mated

## Sheet: BF_DOWN_only
Number	GeneID	VB_ID	GenBank_description	logFC	logCPM	F	PValue	FDR	sig	comparison
1	LOC5568712	AAEL007062	sorting nexin-14	-1.59751	7.73591	46.0663	5.76263e-07	0.000379447	yes	blood-fed and mated
2	LOC5573872	AAEL010787	ATP-dependent RNA helicase dbp2	-1.40625	10.7501	30.3402	1.25087e-05	0.00350318	yes	blood-fed and mated
3	LOC5572534	AAEL009859	nucleolar GTP-binding protein 1	-1.31674	9.65508	30.136	1.3096e-05	0.00350318	yes	blood-fed and mated
4	LOC5575504	AAEL011890	uncharacterized protein LOC5575504 isoform X2	-1.11332	8.23992	29.1591	1.6352e-05	0.00399924	yes	blood-fed and mated
5	LOC5576901	AAEL014640	peptidoglycan-recognition protein LE isoform X4	-1.10617	7.7082	28.9532	1.7145e-05	0.0040767	yes	blood-fed and mated
6	LOC110678734	AAEL019403	heat shock 70 kDa protein cognate 4	-1.06745	11.8768	28.0651	2.10778e-05	0.00429585	yes	blood-fed and mated
7	LOC5568416	AAEL006824	cytochrome P450 4g15	-3.00496	4.37055	26.6023	2.98654e-05	0.00543931	yes	blood-fed and mated
8	LOC5571102	AAEL001517	venom carboxylesterase-6 isoform X1	-1.30319	7.53081	26.5029	3.05924e-05	0.00545564	yes	blood-fed and mated
9	LOC5564567	AAEL014516	seminal metalloprotease 1	-7.33781	6.51656	25.8485	3.58908e-05	0.00579671	yes	blood-fed and mated
10	LOC5573763	AAEL000269	uncharacterized protein C12orf31 homolog	-1.32773	8.60105	25.6864	3.73522e-05	0.00583108	yes	blood-fed and mated
11	LOC5574612	AAEL011255	guanine nucleotide-binding protein-like 3 homolog	-1.37759	8.17773	24.0015	5.70388e-05	0.00800413	yes	blood-fed and mated
12	LOC5569681	AAEL007818	trypsin 3A1 isoform X1	-7.14941	9.31137	23.6555	6.23421e-05	0.00847061	yes	blood-fed and mated
13	LOC5569069	AAEL001204	diacylglycerol O-acyltransferase 1	-1.84085	5.78793	23.2376	6.94745e-05	0.00901063	yes	blood-fed and mated
14	LOC5573260	AAEL010359	ATP-binding cassette sub-family F member 3	-1.177	7.08007	23.1129	7.1771e-05	0.00916955	yes	blood-fed and mated
15	LOC5568814	AAEL001194	fatty acid synthase	-1.76364	6.9542	22.7691	7.85421e-05	0.00988706	yes	blood-fed and mated
16	LOC5578063	AAEL013496	phenoloxidase 2	-2.43084	4.12549	22.3552	8.76304e-05	0.0102756	yes	blood-fed and mated
17	LOC5575800	AAEL012078	putative glutathione-specific gamma-glutamylcyclotransferase 2	-1.42483	7.35387	21.8973	9.90355e-05	0.0112031	yes	blood-fed and mated
18	LOC5564064	AAEL004054	cytochrome P450 4g15	-2.30196	4.94917	20.9285	0.000128873	0.0138776	yes	blood-fed and mated
19	LOC5578155	AAEL013533	ribosome biogenesis protein NSA2 homolog	-1.32085	8.80282	20.0899	0.000162687	0.016193	yes	blood-fed and mated
20	LOC5571800	AAEL009327	frequenin-1	-6.14697	2.68068	19.7133	0.000197714	0.0185981	yes	blood-fed and mated
21	LOC5573751	AAEL000294	uncharacterized protein LOC5573751	-3.04684	3.8311	18.2982	0.000272173	0.0226468	yes	blood-fed and mated
22	LOC5575478	AAEL011865	2-(3-amino-3-carboxypropyl)histidine synthase subunit 1	-1.01979	5.93571	18.2612	0.000275148	0.0226468	yes	blood-fed and mated
23	LOC5573595	AAEL002102	ero1-like protein	-1.71955	5.17865	17.9269	0.000303711	0.0244755	yes	blood-fed and mated
24	LOC5573103	AAEL010284	beta-ureidopropionase	-2.133	4.12388	17.9022	0.000305943	0.0244755	yes	blood-fed and mated
25	LOC5565834	AAEL005032	uncharacterized protein LOC5565834 isoform X1	-1.49797	7.35622	17.4638	0.000348751	0.0261869	yes	blood-fed and mated
26	LOC5573200	AAEL001998	uncharacterized protein LOC5573200	-1.73088	5.18562	17.196	0.00037809	0.0275162	yes	blood-fed and mated
27	LOC5572372	AAEL009760	mite group 2 allergen Lep d 2	-7.159	3.28241	16.9273	0.000410244	0.0287844	yes	blood-fed and mated
28	LOC5573979	AAEL010822	sodium-independent sulfate anion transporter	-1.63187	4.65493	16.8224	0.000423594	0.0294794	yes	blood-fed and mated
29	LOC5576440	AAEL005536	CD63 antigen	-2.94198	3.92886	16.4996	0.000467733	0.0320304	yes	blood-fed and mated
30	LOC5566220	AAEL005270	uncharacterized protein LOC5566220	-4.26054	2.98913	16.3673	0.000487267	0.032828	yes	blood-fed and mated
31	LOC5574008	AAEL010859	protein stum	-3.68848	2.47417	16.3183	0.000494721	0.032828	yes	blood-fed and mated
32	LOC110675781	AAEL009968	apyrase-like	-1.08159	8.03116	16.0497	0.000537852	0.0346167	yes	blood-fed and mated
33	LOC5580296	AAEL003012	glutamyl aminopeptidase	-3.86843	13.4911	15.8135	0.000579185	0.0369987	yes	blood-fed and mated
34	LOC5567341	AAEL006011	serine protease inhibitor dipetalogastin	-6.45975	3.15978	15.4558	0.000648513	0.0398308	yes	blood-fed and mated
35	LOC5576896	AAEL003039	60S ribosomal export protein NMD3	-1.04694	7.92941	15.3318	0.000674624	0.0406675	yes	blood-fed and mated
36	LOC5576151	AAEL012341	lipase 3 isoform X2	-2.08456	4.34437	15.0969	0.000727281	0.0432328	yes	blood-fed and mated
37	LOC110676279	AAEL021140	uncharacterized protein LOC110676279	-1.12823	7.32763	15.0174	0.000746116	0.0440466	yes	blood-fed and mated
38	LOC5563558	AAEL022948	adenylate cyclase type 8	-1.6532	6.02677	14.8752	0.000781119	0.0451581	yes	blood-fed and mated
39	LOC5566157	AAEL005239	growth hormone-regulated TBC protein 1-A	-1.59797	4.84452	14.7922	0.000802387	0.0452748	yes	blood-fed and mated
40	LOC5578629	AAEL019996	uncharacterized protein LOC5578629	-2.19913	6.35458	14.6619	0.000837051	0.046527	yes	blood-fed and mated
41	LOC5568474	AAEL006890	RNA polymerase II degradation factor 1 isoform X2	-1.85552	5.79435	14.5763	0.000860686	0.0472274	yes	blood-fed and mated
42	LOC5571997	AAEL009487	uncharacterized protein LOC5571997	-1.36941	7.00282	14.4097	0.000908874	0.0492402	yes	blood-fed and mated
43	LOC5570982	AAEL008701	inositol oxygenase	-2.69044	4.65026	14.3672	0.00092162	0.0496168	yes	blood-fed and mated

## Sheet: NBF_DOWN_only
Number	GeneID	VB_ID	GenBank_description	logFC	logCPM	F	PValue	FDR	sig	comparison
1	LOC5578011	AAEL003363	phospholipid phosphatase 5	-1.38992	5.82026	26.5717	3.00871e-05	0.00687559	yes	not blood-fed and mated
2	LOC5578360	AAEL024675	aquaporin AQPAe.a isoform X2	-2.08081	8.38214	25.8195	3.61479e-05	0.00736728	yes	not blood-fed and mated
3	LOC5579397	AAEL008471	uncharacterized protein LOC5579397 isoform X1	-1.09449	6.73888	24.3879	5.16889e-05	0.00860614	yes	not blood-fed and mated
4	LOC5568842	AAEL019565	vacuolar protein sorting-associated protein 41 homolog	-1.36345	5.89042	23.5305	6.43882e-05	0.00918604	yes	not blood-fed and mated
5	LOC5576211	AAEL020083	uncharacterized protein LOC5576211	-5.25415	1.49443	20.3056	0.000153155	0.0168078	yes	not blood-fed and mated
6	LOC5570858	AAEL008635	ATP-binding cassette sub-family G member 4	-1.72249	5.44019	19.6271	0.000185402	0.0195931	yes	not blood-fed and mated
7	LOC5563693	AAEL000528	5-hydroxytryptamine receptor 1D	-5.51046	1.40224	18.6275	0.000268445	0.025819	yes	not blood-fed and mated
8	LOC5566573	AAEL005491	ABC transporter G family member 20 isoform X3	-1.50753	6.19243	17.9624	0.000300528	0.0265208	yes	not blood-fed and mated
9	LOC5571788	AAEL027166	angiotensin-converting enzyme	-1.45981	6.66807	17.0753	0.000392174	0.031374	yes	not blood-fed and mated
10	LOC5577280	AAEL013132	6-phosphofructo-2-kinase/fructose-2%2C6-bisphosphatase isoform X3	-1.29202	5.50456	16.2416	0.000506627	0.0388271	yes	not blood-fed and mated
11	LOC5575777	AAEL002701	stromal cell-derived factor 2	-1.27037	7.20997	16.2328	0.000508019	0.0388271	yes	not blood-fed and mated
12	LOC5569072	AAEL001198	sodium-coupled monocarboxylate transporter 1	-1.50156	4.76342	16.1565	0.000520231	0.0392477	yes	not blood-fed and mated
13	LOC5572671	AAEL001869	GMP synthase [glutamine-hydrolyzing] isoform X1	-1.27917	6.65888	15.5204	0.000635358	0.0441824	yes	not blood-fed and mated
14	LOC5576118	AAEL002817	uncharacterized protein KIAA1683 homolog	-1.74097	5.37603	15.4973	0.000640026	0.0441824	yes	not blood-fed and mated
15	LOC5572258	AAEL009685	farnesol dehydrogenase-like	-5.56819	1.23012	15.6216	0.000657055	0.0449952	yes	not blood-fed and mated
