# Supplementary material for: Mating and blood-feeding induce transcriptome changes in the spermathecae of the yellow fever mosquito Aedes aegypti
Source: Sci Rep. 2020 Sep 10;10:14899. doi: 10.1038/s41598-020-71904-z (PMC7484758; doi:10.1038/s41598-020-71904-z)
Supplement: Supplementary file 3 — Supplementary file3 [file 41598_2020_71904_MOESM3_ESM.xlsx]

## Sheet: DE transcrips
GeneID	No	VB_ID	GenBank_description	logFC	logCPM	F	PValue	FDR	sig	time	REG	FEED	t	Trt
LOC5573287	1	AAEL010366	UDP-glucuronosyltransferase 1-7	-2.82694	7.5619	175.775	3.61e-12	1.18e-08	yes	6	DOWN	BF	A	BF6
LOC5565834	2	AAEL005032	uncharacterized protein LOC5565834 isoform X1	-3.01539	7.35617	166.595	6.2e-12	1.33e-08	yes	6	DOWN	BF	A	BF6
LOC5569550	3	AAEL027927	protein peste	-2.75539	7.09363	137.993	4.02e-11	5.74e-08	yes	6	DOWN	BF	A	BF6
LOC5573872	4	AAEL010787	ATP-dependent RNA helicase dbp2	-2.15896	10.7501	130.243	7.07e-11	8.65e-08	yes	6	DOWN	BF	A	BF6
LOC5566358	5	AAEL005312	leucine-rich melanocyte differentiation-associated protein isoform X5	-1.96151	8.27882	108.96	3.92e-10	3.36e-07	yes	6	DOWN	BF	A	BF6
LOC5575504	6	AAEL011890	uncharacterized protein LOC5575504 isoform X2	-1.82083	8.2399	97.6933	1.09e-09	6.26e-07	yes	6	DOWN	BF	A	BF6
LOC5571143	7	AAEL008853	choline/ethanolamine kinase isoform X5	-3.24155	6.93327	97.6414	1.1e-09	6.26e-07	yes	6	DOWN	BF	A	BF6
LOC5570448	8	AAEL008347	uncharacterized protein LOC5570448	-2.39973	7.83878	88.894	2.61e-09	1.17e-06	yes	6	DOWN	BF	A	BF6
LOC110675781	9	AAEL009968	apyrase-like	-2.52062	8.0311	76.9538	9.54e-09	3.55e-06	yes	6	DOWN	BF	A	BF6
LOC5570905	10	AAEL001492	cGMP-dependent 3'%2C5'-cyclic phosphodiesterase	-2.33772	6.21847	74.3125	1.3e-08	4.45e-06	yes	6	DOWN	BF	A	BF6
LOC5577412	11	AAEL019901	protein stum	-4.11895	5.94927	73.892	1.37e-08	4.5e-06	yes	6	DOWN	BF	A	BF6
LOC5572534	12	AAEL009859	nucleolar GTP-binding protein 1	-1.43506	9.65508	68.4702	2.65e-08	7.83e-06	yes	6	DOWN	BF	A	BF6
LOC5567930	13	AAEL006362	calcium-binding mitochondrial carrier protein Aralar1 isoform X4	-1.99061	7.30979	65.097	4.09e-08	1.06e-05	yes	6	DOWN	BF	A	BF6
LOC5570781	14	AAEL008527	endothelin-converting enzyme 2	-1.92637	7.79105	63.7903	4.86e-08	1.22e-05	yes	6	DOWN	BF	A	BF6
LOC5575182	15	AAEL019826	leupaxin isoform X2	-1.43669	9.12585	60.6087	7.48e-08	1.73e-05	yes	6	DOWN	BF	A	BF6
LOC5569501	16	AAEL007691	solute carrier organic anion transporter family member 3A1	-2.35512	7.77902	60.0875	8.04e-08	1.77e-05	yes	6	DOWN	BF	A	BF6
LOC5576729	17	AAEL002950	uncharacterized protein LOC5576729	-4.66511	6.57077	60.0788	8.05e-08	1.77e-05	yes	6	DOWN	BF	A	BF6
LOC5567468	18	AAEL000956	sorting nexin-8 isoform X3	-2.48955	6.65087	58.5457	9.99e-08	2.14e-05	yes	6	DOWN	BF	A	BF6
LOC5580214	19	AAEL011918	patatin-like phospholipase domain-containing protein 3 isoform X3	-2.62538	6.1621	57.1816	1.21e-07	2.47e-05	yes	6	DOWN	BF	A	BF6
LOC5569443	20	AAEL001232	uncharacterized peptidase C1-like protein F26E4.3	-1.70687	8.13864	55.188	1.62e-07	3.16e-05	yes	6	DOWN	BF	A	BF6
LOC110678734	21	AAEL019403	heat shock 70 kDa protein cognate 4	-1.30963	11.8768	53.8506	1.98e-07	3.69e-05	yes	6	DOWN	BF	A	BF6
LOC5574378	22	AAEL011109	sodium/hydrogen exchanger 9B2 isoform X2	-2.75292	8.39987	53.4476	2.11e-07	3.84e-05	yes	6	DOWN	BF	A	BF6
LOC5564404	23	AAEL004242	uncharacterized protein LOC5564404 isoform X2	-1.54987	8.737	51.7238	2.75e-07	4.9e-05	yes	6	DOWN	BF	A	BF6
LOC5571997	24	AAEL009487	uncharacterized protein LOC5571997	-2.67782	7.00274	48.7816	4.38e-07	6.79e-05	yes	6	DOWN	BF	A	BF6
LOC5570872	25	AAEL008638	probable cytochrome P450 49a1	-2.08788	6.3316	48.6844	4.45e-07	6.79e-05	yes	6	DOWN	BF	A	BF6
LOC5566847	26	AAEL000795	polyubiquitin-C	-1.2701	9.51781	48.2696	4.75e-07	6.82e-05	yes	6	DOWN	BF	A	BF6
LOC5569180	27	AAEL007444	cAMP-responsive element-binding protein-like 2 isoform X2	-1.28984	9.54029	48.2407	4.78e-07	6.82e-05	yes	6	DOWN	BF	A	BF6
LOC5566341	28	AAEL005329	uncharacterized protein LOC5566341	-2.16419	6.27662	47.3406	5.54e-07	7.77e-05	yes	6	DOWN	BF	A	BF6
LOC5570450	29	AAEL008342	uncharacterized protein LOC5570450	-2.91797	6.08758	44.7777	8.52e-07	0.000115785	yes	6	DOWN	BF	A	BF6
LOC5564786	30	AAEL004440	tubulin-specific chaperone cofactor E-like protein isoform X2	-1.48916	6.96866	44.5688	8.83e-07	0.000118138	yes	6	DOWN	BF	A	BF6
LOC5570891	31	AAEL019935	transforming growth factor-beta-induced protein ig-h3 isoform X1	-1.41288	7.36926	40.143	1.94e-06	0.000237618	yes	6	DOWN	BF	A	BF6
LOC5577284	32	AAEL013138	Na(+)/H(+) exchange regulatory cofactor NHE-RF1	-1.18029	9.84586	39.7341	2.1e-06	0.000248756	yes	6	DOWN	BF	A	BF6
LOC5572651	33	AAEL001864	eukaryotic translation initiation factor 4E-binding protein 1	-1.75186	7.53248	37.6365	3.12e-06	0.000355682	yes	6	DOWN	BF	A	BF6
LOC5572634	34	AAEL001863	carboxypeptidase B	-2.23498	8.46619	37.5068	3.2e-06	0.000359882	yes	6	DOWN	BF	A	BF6
LOC5573763	35	AAEL000269	uncharacterized protein C12orf31 homolog	-1.23816	8.60105	36.9196	3.58e-06	0.000392935	yes	6	DOWN	BF	A	BF6
LOC5574236	36	AAEL011004	uncharacterized protein LOC5574236	-1.67084	7.28399	36.5708	3.83e-06	0.000415334	yes	6	DOWN	BF	A	BF6
LOC5571607	37	AAEL009198	major facilitator superfamily domain-containing protein 8 isoform X1	-1.7731	7.2178	35.8276	4.44e-06	0.000474934	yes	6	DOWN	BF	A	BF6
LOC5579397	38	AAEL008471	uncharacterized protein LOC5579397 isoform X1	-1.29974	6.73883	34.7227	5.54e-06	0.000568696	yes	6	DOWN	BF	A	BF6
LOC5572265	39	AAEL001769	ATP-dependent RNA helicase dbp2	-1.51011	6.79885	34.6867	5.58e-06	0.000568696	yes	6	DOWN	BF	A	BF6
LOC5577949	40	AAEL013432	uncharacterized protein LOC5577949 isoform X2	-2.01766	6.01194	34.358	5.97e-06	0.000593871	yes	6	DOWN	BF	A	BF6
LOC23687518	41	AAEL017098	tyrosine 3-monooxygenase isoform X1	-1.67918	7.12052	34.0661	6.33e-06	0.000623149	yes	6	DOWN	BF	A	BF6
LOC5578439	42	AAEL000496	chorion peroxidase	-1.24583	8.73697	32.9959	7.9e-06	0.000768932	yes	6	DOWN	BF	A	BF6
LOC5579519	43	AAEL018280	blastoderm-specific protein 25D isoform X1	-1.98761	6.25173	31.8584	1.01e-05	0.000935453	yes	6	DOWN	BF	A	BF6
LOC5566701	44	AAEL005593	uncharacterized protein LOC5566701 isoform X3	-1.23648	8.95369	31.1542	1.17e-05	0.00104968	yes	6	DOWN	BF	A	BF6
LOC5567332	45	AAEL022793	apoptosis-resistant E3 ubiquitin protein ligase 1 isoform X4	-1.37699	6.49938	30.5783	1.33e-05	0.00115842	yes	6	DOWN	BF	A	BF6
LOC5565651	46	AAEL004905	uncharacterized protein LOC5565651 isoform X2	-1.93103	6.13028	30.4831	1.35e-05	0.00117093	yes	6	DOWN	BF	A	BF6
LOC5569911	47	AAEL008007	clavesin-1	-1.69069	6.14824	29.6696	1.62e-05	0.00138782	yes	6	DOWN	BF	A	BF6
LOC5566166	48	AAEL005221	leucine-rich repeat-containing protein 58	-2.15845	5.11466	29.2553	1.78e-05	0.00150092	yes	6	DOWN	BF	A	BF6
LOC5568246	49	AAEL006685	guanine nucleotide-binding protein subunit gamma-e	-1.47349	5.97066	29.2316	1.79e-05	0.00150092	yes	6	DOWN	BF	A	BF6
LOC5577423	50	AAEL003160	nuclear protein 1	-1.14807	9.4719	28.9785	1.89e-05	0.00155701	yes	6	DOWN	BF	A	BF6
LOC5563558	51	AAEL022948	adenylate cyclase type 8	-2.54674	6.02656	28.9445	1.91e-05	0.00155701	yes	6	DOWN	BF	A	BF6
LOC5576901	52	AAEL014640	peptidoglycan-recognition protein LE isoform X4	-1.10407	7.7082	28.9406	1.91e-05	0.00155701	yes	6	DOWN	BF	A	BF6
LOC5570515	53	AAEL001423	venom acid phosphatase Acph-1	-1.36487	6.14289	28.5534	2.09e-05	0.00166845	yes	6	DOWN	BF	A	BF6
LOC5570924	54	AAEL026751	protein ref(2)P	-1.46928	7.13282	28.3391	2.19e-05	0.00173603	yes	6	DOWN	BF	A	BF6
LOC5568814	55	AAEL001194	fatty acid synthase	-2.32362	6.95413	28.1797	2.27e-05	0.00178419	yes	6	DOWN	BF	A	BF6
LOC5578837	56	AAEL013877	glucosamine-6-phosphate isomerase	-1.52658	6.87602	27.916	2.41e-05	0.00186168	yes	6	DOWN	BF	A	BF6
LOC5573260	57	AAEL010359	ATP-binding cassette sub-family F member 3	-1.46558	7.08004	27.8776	2.44e-05	0.00186168	yes	6	DOWN	BF	A	BF6
LOC5565258	58	AAEL004690	protein unc-13 homolog 4B isoform X1	-2.27092	5.8732	27.831	2.46e-05	0.00186523	yes	6	DOWN	BF	A	BF6
LOC5575800	59	AAEL012078	putative glutathione-specific gamma-glutamylcyclotransferase 2	-1.56785	7.35393	27.6902	2.54e-05	0.00189362	yes	6	DOWN	BF	A	BF6
LOC5567109	60	AAEL005832	programmed cell death protein 4	-1.30402	7.41036	27.0697	2.94e-05	0.00217039	yes	6	DOWN	BF	A	BF6
LOC5564073	61	AAEL004057	zinc finger protein 2	-2.98644	4.25865	27.0114	2.98e-05	0.00218161	yes	6	DOWN	BF	A	BF6
LOC5575639	62	AAEL026043	5-hydroxytryptamine receptor 2B	-2.72986	4.74397	26.9333	3.04e-05	0.0022033	yes	6	DOWN	BF	A	BF6
LOC5576896	63	AAEL003039	60S ribosomal export protein NMD3	-1.25515	7.92943	26.5856	3.3e-05	0.0023526	yes	6	DOWN	BF	A	BF6
LOC5569794	64	AAEL001299	patched domain-containing protein 3	-1.08732	7.67229	26.266	3.56e-05	0.00249741	yes	6	DOWN	BF	A	BF6
LOC5577280	65	AAEL013132	6-phosphofructo-2-kinase/fructose-2%2C6-bisphosphatase isoform X3	-1.85767	5.50441	25.5461	4.23e-05	0.00283284	yes	6	DOWN	BF	A	BF6
LOC5577897	66	AAEL003345	argininosuccinate lyase	-2.04854	7.16602	25.5447	4.24e-05	0.00283284	yes	6	DOWN	BF	A	BF6
LOC5575478	67	AAEL011865	2-(3-amino-3-carboxypropyl)histidine synthase subunit 1	-1.59477	5.93576	24.9521	4.9e-05	0.00320004	yes	6	DOWN	BF	A	BF6
LOC5566116	68	AAEL005174	uncharacterized protein LOC5566116 isoform X6	-2.44067	5.44025	24.854	5.02e-05	0.00325365	yes	6	DOWN	BF	A	BF6
LOC5570388	69	AAEL008289	pupal cuticle protein Edg-78E	-2.62306	8.83242	24.4718	5.52e-05	0.00344659	yes	6	DOWN	BF	A	BF6
LOC5573536	70	AAEL010576	modifier of mdg4 isoform X14	-1.01316	7.61961	24.2958	5.76e-05	0.0035752	yes	6	DOWN	BF	A	BF6
LOC5578050	71	AAEL013484	uncharacterized protein LOC5578050	-3.41971	5.50812	24.0845	6.08e-05	0.00368944	yes	6	DOWN	BF	A	BF6
LOC5566484	72	AAEL005401	protein CREG1 isoform X2	-1.59293	6.41247	23.9706	6.25e-05	0.00375683	yes	6	DOWN	BF	A	BF6
LOC5573297	73	AAEL026787	xanthine dehydrogenase	-1.15348	7.42156	23.9566	6.28e-05	0.00375683	yes	6	DOWN	BF	A	BF6
LOC5566514	74	AAEL005460	alpha-N-acetylgalactosaminidase	-1.06836	7.88625	23.8591	6.43e-05	0.00382364	yes	6	DOWN	BF	A	BF6
LOC5563690	75	AAEL000558	sn1-specific diacylglycerol lipase beta	-1.37483	6.37342	23.8282	6.48e-05	0.00382709	yes	6	DOWN	BF	A	BF6
LOC5564260	76	AAEL019632	protein furry isoform X4	-2.24417	5.46964	23.7502	6.61e-05	0.00387657	yes	6	DOWN	BF	A	BF6
LOC5570982	77	AAEL008701	inositol oxygenase	-4.16046	4.65042	23.6671	6.75e-05	0.00393219	yes	6	DOWN	BF	A	BF6
LOC5568137	78	AAEL015432	serine protease easter	-2.39977	5.58472	23.6127	6.85e-05	0.00395811	yes	6	DOWN	BF	A	BF6
LOC5579796	79	AAEL003976	RNA polymerase-associated protein Rtf1	-1.2835	6.51919	23.5539	6.95e-05	0.00395811	yes	6	DOWN	BF	A	BF6
LOC110675502	80	AAEL023854	shematrin-like protein 1 isoform X2	-1.27508	9.38123	23.4815	7.08e-05	0.00398659	yes	6	DOWN	BF	A	BF6
LOC5572936	81	AAEL010151	probable cytochrome P450 6a14	-1.70295	5.75898	23.1235	7.76e-05	0.00425681	yes	6	DOWN	BF	A	BF6
LOC5563673	82	AAEL000541	fasciclin-3 isoform X2	-1.31611	6.41384	22.8479	8.33e-05	0.00448392	yes	6	DOWN	BF	A	BF6
LOC5572791	83	AAEL001896	dnaJ homolog subfamily C member 7 isoform X2	-1.08296	6.55872	22.5984	8.89e-05	0.00472425	yes	6	DOWN	BF	A	BF6
LOC5565143	84	AAEL004607	adenylyltransferase and sulfurtransferase MOCS3	-1.52266	5.43295	22.378	9.41e-05	0.00497277	yes	6	DOWN	BF	A	BF6
LOC5572615	85	AAEL025694	homeobox protein abdominal-B isoform X2	-1.20013	7.59186	22.2464	9.74e-05	0.00508274	yes	6	DOWN	BF	A	BF6
LOC5566223	86	AAEL029010	uncharacterized protein LOC5566223 isoform X1	-1.74793	5.41651	22.2244	9.8e-05	0.00508274	yes	6	DOWN	BF	A	BF6
LOC5574612	87	AAEL011255	guanine nucleotide-binding protein-like 3 homolog	-1.12593	8.17775	22.1289	0.000100462	0.00514969	yes	6	DOWN	BF	A	BF6
LOC5566725	88	AAEL005617	UTP--glucose-1-phosphate uridylyltransferase isoform X2	-2.14251	5.39808	22.1045	0.000101111	0.00514969	yes	6	DOWN	BF	A	BF6
LOC5571084	89	AAEL008789	apolipophorin-3	-1.97074	7.35704	21.9069	0.00010652	0.0053073	yes	6	DOWN	BF	A	BF6
LOC5573200	90	AAEL001998	uncharacterized protein LOC5573200	-2.41466	5.18553	21.8247	0.000108861	0.00535546	yes	6	DOWN	BF	A	BF6
LOC5575366	91	AAEL011763	phenoloxidase 2	-2.37216	5.53259	21.708	0.000112286	0.0054236	yes	6	DOWN	BF	A	BF6
LOC5576660	92	AAEL012694	uncharacterized protein LOC5576660	-1.02257	8.82975	21.681	0.000113092	0.0054236	yes	6	DOWN	BF	A	BF6
LOC5570871	93	AAEL019868	angiopoietin-related protein 1	-1.45702	6.04013	21.6703	0.000113414	0.0054236	yes	6	DOWN	BF	A	BF6
LOC5568426	94	AAEL006834	delta-1-pyrroline-5-carboxylate synthase	-2.29304	6.24414	21.5651	0.000116636	0.00550853	yes	6	DOWN	BF	A	BF6
LOC5575406	95	AAEL011809	glucose dehydrogenase [FAD%2C quinone] isoform X1	-2.86179	7.05715	21.5062	0.000118484	0.00554222	yes	6	DOWN	BF	A	BF6
LOC5575792	96	AAEL012064	ecdysteroid-regulated 16 kDa protein	-1.25547	14.7024	21.4363	0.000120717	0.00561597	yes	6	DOWN	BF	A	BF6
LOC23687432	97	AAEL017012	fibrous sheath CABYR-binding protein isoform X3	-1.42737	7.07409	21.3641	0.000123073	0.00569462	yes	6	DOWN	BF	A	BF6
LOC5565484	98	AAEL004814	sodium/potassium/calcium exchanger 4	-3.83099	8.8936	20.944	0.000137813	0.00620901	yes	6	DOWN	BF	A	BF6
LOC5564510	99	AAEL004278	cytochrome b5-related protein	-1.95081	5.91673	20.6672	0.00014857	0.00650951	yes	6	DOWN	BF	A	BF6
LOC5573215	100	AAEL019561	cysteine-rich motor neuron 1 protein isoform X2	-1.63377	6.86939	20.6119	0.000150828	0.00652064	yes	6	DOWN	BF	A	BF6
LOC110674761	101	AAEL024258	uncharacterized protein LOC110674761 isoform X1	-3.71495	4.70588	20.4302	0.000158514	0.00677686	yes	6	DOWN	BF	A	BF6
LOC5563937	102	AAEL014246	UDP-glucuronosyltransferase isoform X1	-1.20633	9.43727	20.1706	0.000170247	0.00714368	yes	6	DOWN	BF	A	BF6
LOC5578438	103	AAEL000507	chorion peroxidase	-2.5818	5.60197	20.1047	0.000173374	0.00721442	yes	6	DOWN	BF	A	BF6
LOC5565507	104	AAEL004809	uncharacterized protein LOC5565507	-2.13649	6.09522	20.0996	0.000173618	0.00721442	yes	6	DOWN	BF	A	BF6
LOC5572076	105	AAEL019708	uncharacterized protein LOC5572076	-3.04751	5.19474	19.9148	0.000182741	0.0074845	yes	6	DOWN	BF	A	BF6
LOC5578647	106	AAEL023100	kinesin-like protein CG14535 isoform X1	-1.29796	7.58969	19.6313	0.000197766	0.00798527	yes	6	DOWN	BF	A	BF6
LOC5567037	107	AAEL005790	NADP-dependent malic enzyme isoform X2	-1.33114	6.89439	19.5701	0.000201184	0.00803975	yes	6	DOWN	BF	A	BF6
LOC5577233	108	AAEL003139	retinol dehydrogenase 14 isoform X3	-1.09971	7.3617	19.5568	0.000201933	0.00803975	yes	6	DOWN	BF	A	BF6
LOC5575047	109	AAEL011598	uncharacterized protein LOC5575047	-2.66562	4.06022	19.2843	0.000218019	0.00860019	yes	6	DOWN	BF	A	BF6
LOC5568497	110	AAEL006909	uncharacterized protein LOC5568497	-2.33673	5.09959	18.967	0.000238534	0.00919752	yes	6	DOWN	BF	A	BF6
LOC5571395	111	AAEL009032	alpha-tocopherol transfer protein	-1.51333	6.24493	18.868	0.000245356	0.00941815	yes	6	DOWN	BF	A	BF6
LOC5578155	112	AAEL013533	ribosome biogenesis protein NSA2 homolog	-1.1499	8.80282	18.7611	0.000252968	0.00966698	yes	6	DOWN	BF	A	BF6
LOC5577374	113	AAEL000464	trichohyalin	-2.26732	5.04991	18.6627	0.0002602	0.00985537	yes	6	DOWN	BF	A	BF6
LOC5568002	114	AAEL006439	dual specificity protein phosphatase 3 isoform X3	-1.53845	6.7791	18.5336	0.000270034	0.0101381	yes	6	DOWN	BF	A	BF6
LOC5578505	115	AAEL013703	trypsin-1	-6.82319	4.70104	18.4203	0.000279	0.0103387	yes	6	DOWN	BF	A	BF6
LOC5565455	116	AAEL000654	N-acetylgalactosaminyltransferase 6	-1.16614	6.5609	18.3866	0.000281729	0.0103948	yes	6	DOWN	BF	A	BF6
LOC5568231	117	AAEL006668	uncharacterized protein LOC5568231	-1.72238	5.1751	18.2614	0.000292129	0.0106864	yes	6	DOWN	BF	A	BF6
LOC5568133	118	AAEL006576	venom protease	-2.24309	7.04077	17.9875	0.000316364	0.0114749	yes	6	DOWN	BF	A	BF6
LOC5565246	119	AAEL014768	putative glutamate synthase [NADPH] isoform X1	-1.25584	8.2236	17.9628	0.000318657	0.0115093	yes	6	DOWN	BF	A	BF6
LOC5570163	120	AAEL008144	long-chain fatty acid transport protein 4	-2.47471	5.38152	17.8872	0.000325786	0.0117173	yes	6	DOWN	BF	A	BF6
LOC5574008	121	AAEL010859	protein stum	-6.21975	2.47236	17.8578	0.000328601	0.0117692	yes	6	DOWN	BF	A	BF6
LOC110677777	122	AAEL018102	uncharacterized protein LOC110677777	-2.45864	5.59363	17.7213	0.000342039	0.0121488	yes	6	DOWN	BF	A	BF6
LOC5570707	123	AAEL001446	T-complex protein 11-like protein 1 isoform X1	-1.62442	6.22539	17.6152	0.000352902	0.0124828	yes	6	DOWN	BF	A	BF6
LOC5575863	124	AAEL012131	cationic amino acid transporter 3	-1.24594	6.40215	17.5245	0.000362481	0.0125903	yes	6	DOWN	BF	A	BF6
LOC5573464	125	AAEL010508	vacuolar protein sorting-associated protein 13C isoform X5	-1.74057	6.25968	17.5169	0.000363295	0.0125903	yes	6	DOWN	BF	A	BF6
LOC5568474	126	AAEL006890	RNA polymerase II degradation factor 1 isoform X2	-2.30987	5.79427	17.173	0.000402394	0.0136146	yes	6	DOWN	BF	A	BF6
LOC5576251	127	AAEL012409	pantothenate kinase 3 isoform X1	-1.4801	6.51485	16.5634	0.000483501	0.015956	yes	6	DOWN	BF	A	BF6
LOC5565019	128	AAEL014699	ATP-binding cassette sub-family A member 1 isoform X2	-1.29818	6.90426	16.5271	0.000488862	0.0160332	yes	6	DOWN	BF	A	BF6
LOC5573979	129	AAEL010822	sodium-independent sulfate anion transporter	-1.96195	4.65492	16.5144	0.000490756	0.0160339	yes	6	DOWN	BF	A	BF6
LOC5574517	130	AAEL011191	protein phosphatase 1 regulatory subunit 3A	-1.71822	5.59436	16.4193	0.000505174	0.0162567	yes	6	DOWN	BF	A	BF6
LOC5576475	131	AAEL002917	uncharacterized protein LOC5576475	-1.53848	6.41225	16.1755	0.000544308	0.0171929	yes	6	DOWN	BF	A	BF6
LOC5578882	132	AAEL013885	uncharacterized protein LOC5578882	-7.19197	4.77079	16.0346	0.000568435	0.0176545	yes	6	DOWN	BF	A	BF6
LOC110679081	133	AAEL023634	neurofilament light polypeptide-like	-3.01452	5.80187	16.03	0.000569234	0.0176545	yes	6	DOWN	BF	A	BF6
LOC5564567	134	AAEL014516	seminal metalloprotease 1	-8.18804	6.51655	15.9342	0.000586334	0.0179251	yes	6	DOWN	BF	A	BF6
LOC5567854	135	AAEL026069	acetyl-CoA carboxylase isoform X3	-1.14315	6.55482	15.9176	0.00058934	0.0179529	yes	6	DOWN	BF	A	BF6
LOC5572364	136	AAEL009749	sialin	-3.72439	6.43186	15.8068	0.000609944	0.0183842	yes	6	DOWN	BF	A	BF6
LOC5571844	137	AAEL001703	serine protease SP24D	-5.27108	9.21684	15.7565	0.000619547	0.0184785	yes	6	DOWN	BF	A	BF6
LOC5576966	138	AAEL003060	trypsin-1	-7.54636	9.59374	15.7103	0.000628508	0.0185138	yes	6	DOWN	BF	A	BF6
LOC5564792	139	AAEL004445	probable ATP-dependent RNA helicase DDX56	-1.21753	6.72052	15.7058	0.000629384	0.0185138	yes	6	DOWN	BF	A	BF6
LOC5569681	140	AAEL007818	trypsin 3A1 isoform X1	-7.87216	9.31137	15.417	0.000688852	0.0198538	yes	6	DOWN	BF	A	BF6
LOC5572454	141	AAEL001815	uncharacterized protein LOC5572454	-1.13341	6.899	15.3856	0.000695673	0.0199276	yes	6	DOWN	BF	A	BF6
LOC5566168	142	AAEL019784	titin	-1.22669	6.62483	15.3722	0.000698619	0.0199339	yes	6	DOWN	BF	A	BF6
LOC110674237	143	AAEL026466	uncharacterized protein LOC110674237	-6.43805	4.62438	15.3595	0.000701418	0.0199473	yes	6	DOWN	BF	A	BF6
LOC5566694	144	AAEL005580	uncharacterized protein LOC5566694	-1.19673	5.84199	15.2686	0.000721786	0.020391	yes	6	DOWN	BF	A	BF6
LOC110676201	145	AAEL021375	myrosinase 1-like	-1.01356	6.1628	15.0692	0.000768752	0.0212304	yes	6	DOWN	BF	A	BF6
LOC5570383	146	AAEL008262	F-box/LRR-repeat protein 14	-1.09426	5.95631	15.0688	0.000768857	0.0212304	yes	6	DOWN	BF	A	BF6
LOC110679374	147	AAEL026843	uncharacterized protein LOC110679374	-1.16711	8.40711	15.0327	0.000777724	0.0213375	yes	6	DOWN	BF	A	BF6
LOC5567614	148	AAEL006189	acyl-CoA-binding domain-containing protein 5	-1.49029	5.19482	14.9383	0.000801414	0.0218949	yes	6	DOWN	BF	A	BF6
LOC5567287	149	AAEL005951	lipid storage droplets surface-binding protein 1 isoform X2	-1.45114	5.77527	14.9315	0.000803155	0.0218949	yes	6	DOWN	BF	A	BF6
LOC5572372	150	AAEL009760	mite group 2 allergen Lep d 2	-8.6904	3.28205	14.8844	0.000815295	0.0220833	yes	6	DOWN	BF	A	BF6
LOC5577372	151	AAEL000419	larval cuticle protein A2B isoform X1	-1.33989	5.44769	14.6225	0.000886624	0.0235699	yes	6	DOWN	BF	A	BF6
LOC23687880	152	AAEL017460	angiotensin-converting enzyme	-2.3878	8.7719	14.6072	0.000891002	0.0236129	yes	6	DOWN	BF	A	BF6
LOC5568900	153	AAEL007206	rhythmically expressed gene 5 protein	-1.05173	6.93352	14.5374	0.000911243	0.024068	yes	6	DOWN	BF	A	BF6
LOC5577722	154	AAEL014041	uncharacterized protein LOC5577722 isoform X2	-1.69825	5.66677	14.4136	0.000948407	0.0246759	yes	6	DOWN	BF	A	BF6
LOC5576118	155	AAEL002817	uncharacterized protein KIAA1683 homolog	-1.63152	5.37589	14.3812	0.00095839	0.0248601	yes	6	DOWN	BF	A	BF6
LOC5569475	156	AAEL007658	partitioning defective 3 homolog isoform X1	-1.34773	6.20277	14.2809	0.000990099	0.0254512	yes	6	DOWN	BF	A	BF6
LOC5575262	157	AAEL011727	molybdenum cofactor sulfurase 2 isoform X1	-2.32544	5.65583	14.1673	0.00102735	0.026173	yes	6	DOWN	BF	A	BF6
LOC5565798	158	AAEL004999	uncharacterized protein LOC5565798	-2.35473	5.22057	14.0021	0.00108436	0.027394	yes	6	DOWN	BF	A	BF6
LOC23687442	159	AAEL017022	cell wall protein DAN4 isoform X2	-7.35262	3.90141	13.9035	0.00112002	0.0281154	yes	6	DOWN	BF	A	BF6
LOC5574739	160	AAEL011369	endothelin-converting enzyme homolog isoform X2	-1.77359	5.28262	13.8132	0.0011538	0.0287109	yes	6	DOWN	BF	A	BF6
LOC5577184	161	AAEL013063	WD repeat domain phosphoinositide-interacting protein 2 isoform X1	-1.35322	6.3797	13.685	0.00120368	0.0297033	yes	6	DOWN	BF	A	BF6
LOC5574435	162	AAEL011161	uncharacterized protein LOC5574435	-1.15098	6.20868	13.6579	0.00121451	0.0297033	yes	6	DOWN	BF	A	BF6
LOC5575076	163	AAEL011638	cyclic nucleotide-gated cation channel beta-3	-3.25269	4.76488	13.5742	0.00124869	0.030189	yes	6	DOWN	BF	A	BF6
LOC5570039	164	AAEL000165	uncharacterized protein LOC5570039 isoform X2	-2.39034	5.42791	13.4527	0.00130022	0.0309163	yes	6	DOWN	BF	A	BF6
LOC5571498	165	AAEL001626	zinc transporter ZIP1	-1.75597	5.8782	13.3492	0.0013459	0.0317381	yes	6	DOWN	BF	A	BF6
LOC5567469	166	AAEL000950	protein LTV1 homolog	-1.23327	6.38088	13.2419	0.00139514	0.0326176	yes	6	DOWN	BF	A	BF6
LOC5570907	167	AAEL001480	phosphoglucomutase-2	-1.10302	5.70507	13.1855	0.00142184	0.0326298	yes	6	DOWN	BF	A	BF6
LOC5575868	168	AAEL019874	cysteine-rich secretory protein LCCL domain-containing 1	-9.4715	1.95979	13.9314	0.00144439	0.0329707	yes	6	DOWN	BF	A	BF6
LOC5566878	169	AAEL021073	uncharacterized protein LOC5566878	-1.27874	6.41157	13.1156	0.00145566	0.0331155	yes	6	DOWN	BF	A	BF6
LOC5568579	170	AAEL001151	putative polypeptide N-acetylgalactosaminyltransferase 9	-2.63645	5.79311	12.8883	0.00157194	0.0352247	yes	6	DOWN	BF	A	BF6
LOC5568284	171	AAEL006711	BCL2/adenovirus E1B 19 kDa protein-interacting protein 3 isoform X1	-1.54611	5.99225	12.8526	0.00159112	0.0354687	yes	6	DOWN	BF	A	BF6
LOC5563699	172	AAEL000545	juvenile hormone esterase	-1.4668	7.39291	12.8422	0.00159674	0.0355016	yes	6	DOWN	BF	A	BF6
LOC5565474	173	AAEL004798	probable chitinase 10	-7.00665	5.52122	12.8275	0.00160478	0.0355878	yes	6	DOWN	BF	A	BF6
LOC5574471	174	AAEL002367	esterase B1	-3.16415	4.49566	12.8164	0.00161083	0.0356107	yes	6	DOWN	BF	A	BF6
LOC5564247	175	AAEL004196	tectonin beta-propeller repeat-containing protein	-1.0887	6.38626	12.8037	0.0016178	0.0356107	yes	6	DOWN	BF	A	BF6
LOC5563621	176	AAEL000064	L-dopachrome tautomerase yellow-f2	-2.16406	4.41494	12.7953	0.00162245	0.0356107	yes	6	DOWN	BF	A	BF6
LOC5571102	177	AAEL001517	venom carboxylesterase-6 isoform X1	-1.04699	7.53079	12.6818	0.00168644	0.0367326	yes	6	DOWN	BF	A	BF6
LOC5571555	178	AAEL009140	beclin-1-like protein B	-1.6343	4.62079	12.6069	0.00173024	0.0375909	yes	6	DOWN	BF	A	BF6
LOC5570883	179	AAEL008658	chaoptin	-1.17289	5.93117	12.5159	0.00178509	0.0384897	yes	6	DOWN	BF	A	BF6
LOC5569611	180	AAEL001278	uncharacterized protein LOC5569611	-4.42402	4.23998	12.4111	0.0018506	0.0391444	yes	6	DOWN	BF	A	BF6
LOC5573133	181	AAEL001963	ejaculatory bulb-specific protein 3	-1.24191	6.02969	12.3946	0.00186119	0.0391444	yes	6	DOWN	BF	A	BF6
LOC5567515	182	AAEL006139	putative sodium-dependent multivitamin transporter	-1.27187	6.14915	12.3596	0.00188377	0.0395222	yes	6	DOWN	BF	A	BF6
LOC5569755	183	AAEL007892	xaa-Pro aminopeptidase ApepP	-2.14357	5.78494	12.2276	0.00197185	0.0410681	yes	6	DOWN	BF	A	BF6
LOC5572108	184	AAEL024406	uncharacterized protein LOC5572108 isoform X3	-1.53581	6.76463	12.1725	0.00200993	0.0415251	yes	6	DOWN	BF	A	BF6
LOC5571070	185	AAEL008785	uncharacterized protein LOC5571070	-1.80747	5.60533	12.1032	0.00205898	0.0422658	yes	6	DOWN	BF	A	BF6
LOC110678983	186	AAEL025807	5'-nucleotidase domain-containing protein 1	-1.63952	5.05492	12.0957	0.00206432	0.042274	yes	6	DOWN	BF	A	BF6
LOC23687443	187	AAEL017023	CD109 antigen	-1.55117	5.92331	12.077	0.00207783	0.0423896	yes	6	DOWN	BF	A	BF6
LOC5574512	188	AAEL011193	inactive hydroxysteroid dehydrogenase-like protein 1	-2.12212	6.67019	11.9919	0.00214045	0.0431275	yes	6	DOWN	BF	A	BF6
LOC5572323	189	AAEL009706	influenza virus NS1A-binding protein isoform X2	-1.15647	6.91556	11.9523	0.00217032	0.0436102	yes	6	DOWN	BF	A	BF6
LOC5564460	190	AAEL024632	neuronal calcium sensor 2 isoform X1	-1.50395	5.2152	11.8378	0.00225924	0.0447985	yes	6	DOWN	BF	A	BF6
LOC5572655	191	AAEL001837	pancreatic lipase-related protein 2	-10.3038	1.66306	12.1438	0.00237821	0.0467987	yes	6	DOWN	BF	A	BF6
LOC5578063	192	AAEL013496	phenoloxidase 2	-2.52805	4.12536	11.5411	0.00250884	0.0486977	yes	6	DOWN	BF	A	BF6
LOC5573287	1	AAEL010366	UDP-glucuronosyltransferase 1-7	-4.00073	7.5619	188.86	1.74e-12	4.98e-09	yes	24	DOWN	BF	B	BF24
LOC5568137	2	AAEL015432	serine protease easter	-10.6692	5.58472	102.954	6.69e-10	5.21e-07	yes	24	DOWN	BF	B	BF24
LOC5570872	3	AAEL008638	probable cytochrome P450 49a1	-3.70552	6.3316	84.97	3.93e-09	2.1e-06	yes	24	DOWN	BF	B	BF24
LOC5578360	4	AAEL024675	aquaporin AQPAe.a isoform X2	-3.28841	8.38213	74.8498	1.22e-08	4.97e-06	yes	24	DOWN	BF	B	BF24
LOC5578439	5	AAEL000496	chorion peroxidase	-2.31716	8.73697	71.2748	1.87e-08	6.97e-06	yes	24	DOWN	BF	B	BF24
LOC5574378	6	AAEL011109	sodium/hydrogen exchanger 9B2 isoform X2	-4.28026	8.39987	64.894	4.2e-08	1.38e-05	yes	24	DOWN	BF	B	BF24
LOC5572534	7	AAEL009859	nucleolar GTP-binding protein 1	-1.6928	9.65508	62.379	5.88e-08	1.62e-05	yes	24	DOWN	BF	B	BF24
LOC5576159	8	AAEL012351	putative serine protease F56F10.1 isoform X2	-5.49176	10.5597	60.8718	7.22e-08	1.93e-05	yes	24	DOWN	BF	B	BF24
LOC5572851	9	AAEL010073	nardilysin isoform X2	-5.16043	6.50516	59.4348	8.81e-08	2.29e-05	yes	24	DOWN	BF	B	BF24
LOC5568712	10	AAEL007062	sorting nexin-14	-2.16685	7.73593	57.1084	1.23e-07	2.99e-05	yes	24	DOWN	BF	B	BF24
LOC5566358	11	AAEL005312	leucine-rich melanocyte differentiation-associated protein isoform X5	-1.7664	8.27882	56.9395	1.26e-07	2.99e-05	yes	24	DOWN	BF	B	BF24
LOC5577776	12	AAEL003291	GATA zinc finger domain-containing protein 8	-2.23333	8.77778	56.4014	1.36e-07	3.08e-05	yes	24	DOWN	BF	B	BF24
LOC5570515	13	AAEL001423	venom acid phosphatase Acph-1	-2.41352	6.14289	55.0603	1.66e-07	3.63e-05	yes	24	DOWN	BF	B	BF24
LOC5572890	14	AAEL010095	small integral membrane protein 14	-1.88058	8.99094	54.4251	1.82e-07	3.82e-05	yes	24	DOWN	BF	B	BF24
LOC5569550	15	AAEL027927	protein peste	-2.16659	7.09363	54.3898	1.83e-07	3.82e-05	yes	24	DOWN	BF	B	BF24
LOC5573763	16	AAEL000269	uncharacterized protein C12orf31 homolog	-1.82335	8.60105	52.5741	2.41e-07	4.91e-05	yes	24	DOWN	BF	B	BF24
LOC5574612	17	AAEL011255	guanine nucleotide-binding protein-like 3 homolog	-2.13644	8.17775	51.4965	2.85e-07	5.4e-05	yes	24	DOWN	BF	B	BF24
LOC5571102	18	AAEL001517	venom carboxylesterase-6 isoform X1	-2.51214	7.53079	45.5835	7.43e-07	0.000117746	yes	24	DOWN	BF	B	BF24
LOC5577105	19	AAEL013005	protein seele	-2.12854	8.19203	45.3404	7.74e-07	0.000120474	yes	24	DOWN	BF	B	BF24
LOC5573872	20	AAEL010787	ATP-dependent RNA helicase dbp2	-1.54625	10.7501	43.3232	1.1e-06	0.000156454	yes	24	DOWN	BF	B	BF24
LOC5566143	21	AAEL005213	proton-coupled amino acid transporter-like protein pathetic	-1.94527	8.26955	42.1114	1.36e-06	0.00018682	yes	24	DOWN	BF	B	BF24
LOC23687495	22	AAEL017075	nucleolar and coiled-body phosphoprotein 1 isoform X3	-1.72671	8.71557	42.0045	1.39e-06	0.00018682	yes	24	DOWN	BF	B	BF24
LOC5572836	23	AAEL010065	protein disulfide-isomerase A6 homolog	-2.1549	8.48728	41.7401	1.45e-06	0.000188404	yes	24	DOWN	BF	B	BF24
LOC5576841	24	AAEL012827	endoplasmin	-2.29786	9.41435	40.1854	1.93e-06	0.000242704	yes	24	DOWN	BF	B	BF24
LOC5573297	25	AAEL026787	xanthine dehydrogenase	-1.85441	7.42156	40.07	1.97e-06	0.000244335	yes	24	DOWN	BF	B	BF24
LOC23687757	26	AAEL023894	alcohol dehydrogenase 1 isoform X2	-6.47971	3.85667	39.729	2.1e-06	0.000256553	yes	24	DOWN	BF	B	BF24
LOC5573855	27	AAEL010776	zinc carboxypeptidase A 1	-4.40778	10.1319	39.003	2.4e-06	0.000279664	yes	24	DOWN	BF	B	BF24
LOC5574712	28	AAEL011345	dnaJ homolog subfamily C member 22	-1.80443	6.43158	38.7139	2.54e-06	0.000279664	yes	24	DOWN	BF	B	BF24
LOC5571788	29	AAEL027166	angiotensin-converting enzyme	-2.88841	6.66814	38.3953	2.7e-06	0.000292061	yes	24	DOWN	BF	B	BF24
LOC5578692	30	AAEL022578	serine protease easter	-1.81989	7.53116	37.7988	3.02e-06	0.000319216	yes	24	DOWN	BF	B	BF24
LOC5568579	31	AAEL001151	putative polypeptide N-acetylgalactosaminyltransferase 9	-7.20723	5.79311	36.2052	4.12e-06	0.000419736	yes	24	DOWN	BF	B	BF24
LOC5573436	32	AAEL010485	facilitated trehalose transporter Tret1	-10.5654	3.68579	37.1137	4.18e-06	0.000420838	yes	24	DOWN	BF	B	BF24
LOC110678734	33	AAEL019403	heat shock 70 kDa protein cognate 4	-1.30434	11.8768	35.5677	4.67e-06	0.000465269	yes	24	DOWN	BF	B	BF24
LOC5568136	34	AAEL006568	serine protease easter	-8.93515	4.2907	35.2096	5.02e-06	0.000488485	yes	24	DOWN	BF	B	BF24
LOC5568251	35	AAEL006674	melanization protease 1	-3.79361	6.13982	34.9401	5.3e-06	0.000509931	yes	24	DOWN	BF	B	BF24
LOC5578054	36	AAEL013491	retinol dehydrogenase 13	-1.4633	7.54776	34.8399	5.41e-06	0.000514572	yes	24	DOWN	BF	B	BF24
LOC5573260	37	AAEL010359	ATP-binding cassette sub-family F member 3	-2.00533	7.08004	33.5128	7.1e-06	0.000646417	yes	24	DOWN	BF	B	BF24
LOC5578675	38	NA	LOW QUALITY PROTEIN: sodium-dependent nutrient amino acid transporter 1	-2.13632	8.72347	33.4091	7.25e-06	0.000653518	yes	24	DOWN	BF	B	BF24
LOC5568133	39	AAEL006576	venom protease	-4.41642	7.04077	33.1906	7.59e-06	0.000676778	yes	24	DOWN	BF	B	BF24
LOC5564456	40	AAEL014391	dual specificity protein phosphatase 18	-1.7314	6.83841	32.762	8.3e-06	0.000703619	yes	24	DOWN	BF	B	BF24
LOC5564510	41	AAEL004278	cytochrome b5-related protein	-3.29144	5.91673	32.694	8.42e-06	0.000705343	yes	24	DOWN	BF	B	BF24
LOC5567769	42	NA	LOW QUALITY PROTEIN: phytanoyl-CoA dioxygenase domain-containing protein 1	-1.70945	7.68602	32.4815	8.81e-06	0.000717819	yes	24	DOWN	BF	B	BF24
LOC110676279	43	AAEL021140	uncharacterized protein LOC110676279	-2.31067	7.32765	32.3951	8.97e-06	0.000717819	yes	24	DOWN	BF	B	BF24
LOC5574677	44	AAEL011319	uncharacterized protein LOC5574677 isoform X1	-2.93955	5.6844	32.3935	8.97e-06	0.000717819	yes	24	DOWN	BF	B	BF24
LOC5575764	45	AAEL002720	leukocyte elastase inhibitor	-3.12922	6.33412	32.2728	9.2e-06	0.000726382	yes	24	DOWN	BF	B	BF24
LOC5567446	46	AAEL006102	gelsolin	-2.433	8.03038	32.2501	9.25e-06	0.000726382	yes	24	DOWN	BF	B	BF24
LOC23687432	47	AAEL017012	fibrous sheath CABYR-binding protein isoform X3	-2.18519	7.07409	31.5543	1.07e-05	0.000827539	yes	24	DOWN	BF	B	BF24
LOC5564073	48	AAEL004057	zinc finger protein 2	-4.35596	4.25865	30.5655	1.33e-05	0.00100747	yes	24	DOWN	BF	B	BF24
LOC5574499	49	AAEL002390	Krueppel homolog 1 isoform X2	-1.81788	6.6639	30.4929	1.35e-05	0.00101129	yes	24	DOWN	BF	B	BF24
LOC5580296	50	AAEL003012	glutamyl aminopeptidase	-5.53874	13.4911	30.4683	1.36e-05	0.00101129	yes	24	DOWN	BF	B	BF24
LOC5563673	51	AAEL000541	fasciclin-3 isoform X2	-1.89116	6.41384	30.1931	1.44e-05	0.00104715	yes	24	DOWN	BF	B	BF24
LOC5576745	52	AAEL012731	adenylate kinase	-1.4507	6.84224	30.1002	1.47e-05	0.00105986	yes	24	DOWN	BF	B	BF24
LOC5569863	53	AAEL007945	eukaryotic translation initiation factor 3 subunit H	-1.79976	7.86941	30.055	1.49e-05	0.00106161	yes	24	DOWN	BF	B	BF24
LOC23687956	54	AAEL017536	holotricin-3 isoform X1	-2.97088	7.98484	29.6287	1.64e-05	0.00114801	yes	24	DOWN	BF	B	BF24
LOC5576017	55	AAEL012255	uncharacterized protein LOC5576017	-5.62899	4.80103	28.8071	1.97e-05	0.00133736	yes	24	DOWN	BF	B	BF24
LOC5565432	56	AAEL021450	N-acetylgalactosaminyltransferase 6	-3.87844	5.85154	28.3484	2.19e-05	0.00145033	yes	24	DOWN	BF	B	BF24
LOC5578155	57	AAEL013533	ribosome biogenesis protein NSA2 homolog	-1.74473	8.80282	28.1068	2.31e-05	0.00150601	yes	24	DOWN	BF	B	BF24
LOC5570300	58	AAEL015345	uncharacterized protein LOC5570300	-1.80688	6.98015	28.0843	2.32e-05	0.00150601	yes	24	DOWN	BF	B	BF24
LOC5570039	59	AAEL000165	uncharacterized protein LOC5570039 isoform X2	-5.08288	5.42791	27.9498	2.4e-05	0.00154181	yes	24	DOWN	BF	B	BF24
LOC5571937	60	AAEL009422	zinc finger protein on ecdysone puffs isoform X2	-1.56871	8.1884	27.898	2.42e-05	0.00154873	yes	24	DOWN	BF	B	BF24
LOC23687880	61	AAEL017460	angiotensin-converting enzyme	-4.60379	8.7719	27.8215	2.47e-05	0.00155452	yes	24	DOWN	BF	B	BF24
LOC5564041	62	AAEL004042	probable glucosamine 6-phosphate N-acetyltransferase	-1.64282	6.06892	27.7066	2.53e-05	0.00157204	yes	24	DOWN	BF	B	BF24
LOC5564064	63	AAEL004054	cytochrome P450 4g15	-4.92645	4.94923	27.6548	2.57e-05	0.00157963	yes	24	DOWN	BF	B	BF24
LOC5568135	64	AAEL006585	serine protease easter	-5.52575	5.09442	27.5476	2.63e-05	0.00160797	yes	24	DOWN	BF	B	BF24
LOC110675699	65	AAEL024482	uncharacterized protein LOC110675699	-3.44625	5.80956	27.3374	2.76e-05	0.00165494	yes	24	DOWN	BF	B	BF24
LOC5579397	66	AAEL008471	uncharacterized protein LOC5579397 isoform X1	-1.40753	6.73883	27.1508	2.89e-05	0.00171537	yes	24	DOWN	BF	B	BF24
LOC5575349	67	AAEL002624	tryptase	-4.20928	5.05877	26.3557	3.48e-05	0.00200145	yes	24	DOWN	BF	B	BF24
LOC23687683	68	AAEL017263	hypoxia up-regulated protein 1	-1.42447	7.95688	26.0557	3.74e-05	0.00213181	yes	24	DOWN	BF	B	BF24
LOC5573204	69	AAEL001965	chitinase-like protein Idgf4	-1.5951	7.79762	25.9958	3.8e-05	0.00213181	yes	24	DOWN	BF	B	BF24
LOC5571500	70	AAEL001623	proteasome activator complex subunit 3	-1.33316	7.02225	25.9779	3.81e-05	0.00213181	yes	24	DOWN	BF	B	BF24
LOC5578210	71	AAEL003483	uncharacterized protein LOC5578210	-2.48209	6.5176	25.9552	3.84e-05	0.00213181	yes	24	DOWN	BF	B	BF24
LOC5564726	72	AAEL004406	PRADC1-like protein	-2.53798	5.35491	25.5877	4.19e-05	0.00230019	yes	24	DOWN	BF	B	BF24
LOC5575174	73	AAEL000311	A-agglutinin anchorage subunit isoform X3	-5.0772	4.54681	24.9281	4.93e-05	0.00257135	yes	24	DOWN	BF	B	BF24
LOC5574648	74	AAEL011288	elongation factor 1-gamma	-1.18831	9.05019	24.8334	5.04e-05	0.00261618	yes	24	DOWN	BF	B	BF24
LOC5565834	75	AAEL005032	uncharacterized protein LOC5565834 isoform X1	-1.39294	7.35617	24.5081	5.47e-05	0.00278527	yes	24	DOWN	BF	B	BF24
LOC5563617	76	AAEL015430	serine protease easter	-3.02821	5.44679	24.4421	5.56e-05	0.00278706	yes	24	DOWN	BF	B	BF24
LOC5567491	77	AAEL000951	probable elongation factor 1-beta	-1.3518	9.02763	24.4111	5.6e-05	0.00278706	yes	24	DOWN	BF	B	BF24
LOC5564404	78	AAEL004242	uncharacterized protein LOC5564404 isoform X2	-1.29539	8.737	24.2941	5.77e-05	0.00283675	yes	24	DOWN	BF	B	BF24
LOC5575777	79	AAEL002701	stromal cell-derived factor 2	-1.57118	7.21003	24.2596	5.82e-05	0.00284495	yes	24	DOWN	BF	B	BF24
LOC5574491	80	AAEL023701	A disintegrin and metalloproteinase with thrombospondin motifs 7	-1.62125	6.96241	24.1001	6.05e-05	0.00292282	yes	24	DOWN	BF	B	BF24
LOC5574665	81	AAEL011309	uridine 5'-monophosphate synthase	-1.85591	6.2871	24.0842	6.08e-05	0.00292282	yes	24	DOWN	BF	B	BF24
LOC5573116	82	AAEL002031	cytochrome P450 CYP12A2	-1.64258	6.37406	23.8999	6.37e-05	0.00301084	yes	24	DOWN	BF	B	BF24
LOC5563699	83	AAEL000545	juvenile hormone esterase	-2.52854	7.39291	23.663	6.76e-05	0.00316764	yes	24	DOWN	BF	B	BF24
LOC5567317	84	AAEL019725	ion transport peptide isoform X4	-2.31606	6.11991	23.5476	6.96e-05	0.00322074	yes	24	DOWN	BF	B	BF24
LOC23687875	85	AAEL017455	major latex allergen Hev b 5	-1.98047	7.72403	23.2785	7.46e-05	0.00341282	yes	24	DOWN	BF	B	BF24
LOC5572314	86	AAEL022930	transmembrane protein 41 homolog isoform X2	-1.39799	7.61964	22.9802	8.05e-05	0.00364554	yes	24	DOWN	BF	B	BF24
LOC5572543	87	AAEL024410	protein-tyrosine sulfotransferase	-1.1475	8.22647	22.7919	8.45e-05	0.00378719	yes	24	DOWN	BF	B	BF24
LOC5571785	88	AAEL009313	probable elongation factor 1-delta isoform X2	-1.92374	7.18343	22.7009	8.65e-05	0.00385741	yes	24	DOWN	BF	B	BF24
LOC5571143	89	AAEL008853	choline/ethanolamine kinase isoform X5	-1.93419	6.93327	22.4864	9.15e-05	0.00403988	yes	24	DOWN	BF	B	BF24
LOC5576901	90	AAEL014640	peptidoglycan-recognition protein LE isoform X4	-1.18276	7.7082	22.4833	9.16e-05	0.00403988	yes	24	DOWN	BF	B	BF24
LOC5578927	91	AAEL003750	nucleoplasmin-like protein	-1.03895	9.28787	22.4137	9.32e-05	0.00407202	yes	24	DOWN	BF	B	BF24
LOC5578011	92	AAEL003363	phospholipid phosphatase 5	-1.77238	5.82026	22.2695	9.68e-05	0.00420681	yes	24	DOWN	BF	B	BF24
LOC5571113	93	AAEL001509	uncharacterized protein LOC5571113 isoform X1	-1.7508	6.19807	22.2254	9.79e-05	0.00421325	yes	24	DOWN	BF	B	BF24
LOC5577237	94	AAEL003135	uncharacterized protein LOC5577237	-1.69863	7.36556	21.9782	0.000104532	0.00441088	yes	24	DOWN	BF	B	BF24
LOC5569755	95	AAEL007892	xaa-Pro aminopeptidase ApepP	-4.0314	5.78494	21.9202	0.000106145	0.00445394	yes	24	DOWN	BF	B	BF24
LOC5563937	96	AAEL014246	UDP-glucuronosyltransferase isoform X1	-1.54096	9.43727	21.7966	0.000109674	0.00455733	yes	24	DOWN	BF	B	BF24
LOC5578793	97	AAEL003676	PIN2/TERF1-interacting telomerase inhibitor 1 isoform X2	-1.46237	7.95905	21.7486	0.000111081	0.0045935	yes	24	DOWN	BF	B	BF24
LOC5577252	98	AAEL013111	excitatory amino acid transporter 1	-2.03454	6.15428	21.5589	0.00011683	0.00480801	yes	24	DOWN	BF	B	BF24
LOC5570448	99	AAEL008347	uncharacterized protein LOC5570448	-1.46239	7.83878	21.4611	0.00011992	0.00491156	yes	24	DOWN	BF	B	BF24
LOC5573696	100	AAEL010684	trehalose-phosphate phosphatase B	-1.58598	6.98916	21.2775	0.000125963	0.00511014	yes	24	DOWN	BF	B	BF24
LOC5569585	101	AAEL001281	anion exchange protein 3 isoform X1	-2.34794	6.72999	21.0429	0.000134175	0.00537269	yes	24	DOWN	BF	B	BF24
LOC5571395	102	AAEL009032	alpha-tocopherol transfer protein	-1.98623	6.24493	20.6281	0.000150163	0.00592347	yes	24	DOWN	BF	B	BF24
LOC5573751	103	AAEL000294	uncharacterized protein LOC5573751	-5.93238	3.83092	20.3793	0.000160745	0.00622613	yes	24	DOWN	BF	B	BF24
LOC5567302	104	AAEL005957	phospholipase B1%2C membrane-associated	-5.96109	4.73789	20.1946	0.000169123	0.00652113	yes	24	DOWN	BF	B	BF24
LOC5575395	105	AAEL011803	band 7 protein AGAP004871 isoform X6	-1.12394	10.7857	20.091	0.000174033	0.00668037	yes	24	DOWN	BF	B	BF24
LOC5571940	106	AAEL009423	protein peste	-1.3427	6.69824	19.9215	0.000182401	0.00694499	yes	24	DOWN	BF	B	BF24
LOC5568600	107	AAEL001102	adenosine kinase	-1.10035	7.17108	19.8275	0.000187229	0.00709152	yes	24	DOWN	BF	B	BF24
LOC5578361	108	AAEL003550	aquaporin AQPcic isoform X1	-2.15706	6.05559	19.7876	0.000189318	0.00713904	yes	24	DOWN	BF	B	BF24
LOC5573217	109	AAEL010299	40S ribosomal protein S12	-1.15974	10.4574	19.7307	0.00019235	0.00721663	yes	24	DOWN	BF	B	BF24
LOC5576896	110	AAEL003039	60S ribosomal export protein NMD3	-1.31107	7.92943	19.702	0.000193893	0.00721663	yes	24	DOWN	BF	B	BF24
LOC5575673	111	AAEL002696	glutamyl aminopeptidase	-6.20225	3.60312	19.5313	0.000203383	0.00750413	yes	24	DOWN	BF	B	BF24
LOC5576658	112	AAEL012681	probable ribosome biogenesis protein RLP24	-1.31686	10.0897	19.308	0.000216568	0.00782202	yes	24	DOWN	BF	B	BF24
LOC5576906	113	AAEL012851	periodic tryptophan protein 1 homolog	-3.03482	5.38831	19.1373	0.00022727	0.00801543	yes	24	DOWN	BF	B	BF24
LOC5571787	114	NA	angiotensin-converting enzyme	-3.78284	4.62667	19.0259	0.00023457	0.00816763	yes	24	DOWN	BF	B	BF24
LOC5566775	115	AAEL005638	60S ribosomal protein L7	-1.24616	7.32267	18.6701	0.000259651	0.00878412	yes	24	DOWN	BF	B	BF24
LOC5577407	116	AAEL003161	adenylosuccinate synthetase	-1.58558	7.11099	18.6567	0.00026065	0.00878412	yes	24	DOWN	BF	B	BF24
LOC5576220	117	AAEL002834	inositol-3-phosphate synthase	-2.20008	7.09869	18.5766	0.000266718	0.00885986	yes	24	DOWN	BF	B	BF24
LOC110677777	118	AAEL018102	uncharacterized protein LOC110677777	-3.3946	5.59363	18.5724	0.000267038	0.00885986	yes	24	DOWN	BF	B	BF24
LOC5569984	119	AAEL008073	plasminogen activator inhibitor 1 RNA-binding protein	-1.06885	8.28328	18.5027	0.000272449	0.0090045	yes	24	DOWN	BF	B	BF24
LOC5572885	120	AAEL026531	uncharacterized protein LOC5572885	-2.28199	6.11716	18.4531	0.000276375	0.00909911	yes	24	DOWN	BF	B	BF24
LOC23687536	121	AAEL017116	hrp65 protein isoform X2	-1.08558	8.59147	18.4054	0.0002802	0.00912623	yes	24	DOWN	BF	B	BF24
LOC5564126	122	AAEL004097	enhancer of split mbeta protein	-4.27802	5.03443	18.403	0.000280397	0.00912623	yes	24	DOWN	BF	B	BF24
LOC5575351	123	AAEL002610	tryptase	-3.09597	7.84911	18.3436	0.000285251	0.00924905	yes	24	DOWN	BF	B	BF24
LOC5578063	124	AAEL013496	phenoloxidase 2	-4.44143	4.12536	18.0877	0.000307255	0.00985529	yes	24	DOWN	BF	B	BF24
LOC5566470	125	AAEL005408	annexin B10	-1.23038	7.12762	17.8761	0.000326839	0.0102858	yes	24	DOWN	BF	B	BF24
LOC5577080	126	AAEL012980	pescadillo homolog	-1.24117	7.08626	17.8418	0.000330148	0.0103226	yes	24	DOWN	BF	B	BF24
LOC5575611	127	AAEL027674	protein hairy	-1.13316	7.66045	17.839	0.000330419	0.0103226	yes	24	DOWN	BF	B	BF24
LOC5568497	128	AAEL006909	uncharacterized protein LOC5568497	-2.95219	5.09959	17.7916	0.000335045	0.010429	yes	24	DOWN	BF	B	BF24
LOC5568649	129	AAEL007018	UDP-glucose 4-epimerase	-2.97429	4.44137	17.5596	0.000358745	0.0111044	yes	24	DOWN	BF	B	BF24
LOC5578208	130	AAEL003467	27 kDa hemolymph protein	-2.67306	5.9761	17.554	0.000359337	0.0111044	yes	24	DOWN	BF	B	BF24
LOC5578734	131	AAEL003661	eukaryotic translation initiation factor 6	-2.35382	5.82621	17.4619	0.000369266	0.0113294	yes	24	DOWN	BF	B	BF24
LOC5564056	132	AAEL004059	cystathionine gamma-lyase	-1.32682	6.63025	17.3355	0.000383375	0.0116786	yes	24	DOWN	BF	B	BF24
LOC5575863	133	AAEL012131	cationic amino acid transporter 3	-1.51767	6.40215	17.2732	0.000390551	0.011855	yes	24	DOWN	BF	B	BF24
LOC5570418	134	AAEL023258	muscle-specific protein 20	-2.71941	6.19069	17.2393	0.000394514	0.011933	yes	24	DOWN	BF	B	BF24
LOC5572580	135	AAEL009899	uncharacterized protein LOC5572580	-2.23067	6.17337	17.1546	0.000404615	0.0121954	yes	24	DOWN	BF	B	BF24
LOC5563590	136	AAEL000032	40S ribosomal protein S6	-1.01188	11.3059	17.0978	0.000411544	0.0123608	yes	24	DOWN	BF	B	BF24
LOC110679081	137	AAEL023634	neurofilament light polypeptide-like	-4.49848	5.80187	16.9492	0.000430295	0.0127479	yes	24	DOWN	BF	B	BF24
LOC5577190	138	AAEL019552	cysteine-rich with EGF-like domain protein 2 isoform X1	-1.93345	5.68938	16.9437	0.000431007	0.0127479	yes	24	DOWN	BF	B	BF24
LOC5566733	139	AAEL005604	trypsin	-5.83924	4.9786	16.937	0.000431878	0.0127479	yes	24	DOWN	BF	B	BF24
LOC5575642	140	AAEL011985	G patch domain-containing protein 4	-1.22477	7.51933	16.9074	0.000435746	0.0127739	yes	24	DOWN	BF	B	BF24
LOC5566157	141	AAEL005239	growth hormone-regulated TBC protein 1-A	-3.4651	4.84446	16.6875	0.000465642	0.0134205	yes	24	DOWN	BF	B	BF24
LOC5578966	142	AAEL013950	probable ATP-dependent RNA helicase DDX47	-1.64927	6.01836	16.5902	0.000479573	0.0136838	yes	24	DOWN	BF	B	BF24
LOC5579926	143	AAEL006795	cytochrome P450 9e2	-2.48133	6.15142	16.5369	0.000487409	0.0137861	yes	24	DOWN	BF	B	BF24
LOC5566373	144	AAEL005353	sugar transporter SWEET1	-2.20525	5.40632	16.5221	0.000489598	0.0137861	yes	24	DOWN	BF	B	BF24
LOC5577478	145	AAEL013221	60S ribosomal protein L10a isoform X2	-1.02928	11.07	16.4928	0.000493981	0.0138639	yes	24	DOWN	BF	B	BF24
LOC5571668	146	AAEL019611	uncharacterized protein LOC5571668 isoform X2	-1.76611	6.10481	16.3958	0.000508806	0.0141869	yes	24	DOWN	BF	B	BF24
LOC5579044	147	AAEL013982	RNA-binding protein lark	-1.21688	6.14878	16.3791	0.000511406	0.0142131	yes	24	DOWN	BF	B	BF24
LOC5571667	148	AAEL001641	uncharacterized protein LOC5571667 isoform X2	-1.64609	6.69827	16.3587	0.000514602	0.014251	yes	24	DOWN	BF	B	BF24
LOC5568436	149	AAEL012661	eukaryotic translation initiation factor 3 subunit G	-1.11253	8.35165	16.2631	0.000529886	0.0145767	yes	24	DOWN	BF	B	BF24
LOC5571242	150	AAEL008936	hornerin	-3.14222	5.3742	16.2534	0.000531456	0.0145767	yes	24	DOWN	BF	B	BF24
LOC23687443	151	AAEL017023	CD109 antigen	-2.293	5.92331	16.2439	0.000533004	0.0145767	yes	24	DOWN	BF	B	BF24
LOC5578206	152	AAEL003477	peptidyl-prolyl cis-trans isomerase H	-2.83429	7.12149	16.1551	0.000547728	0.014819	yes	24	DOWN	BF	B	BF24
LOC5569222	153	AAEL007494	calcineurin B homologous protein 1	-1.13622	8.43897	16.1414	0.000550044	0.014819	yes	24	DOWN	BF	B	BF24
LOC5572320	154	AAEL009712	uncharacterized protein LOC5572320	-1.16134	6.46964	16.1386	0.000550517	0.014819	yes	24	DOWN	BF	B	BF24
LOC5576161	155	AAEL007259	transmembrane protein 19 isoform X1	-1.5528	7.23051	16.0921	0.000558441	0.0149851	yes	24	DOWN	BF	B	BF24
LOC5569269	156	AAEL007518	complexin isoform X8	-2.43518	4.71276	16.0217	0.000570699	0.0151714	yes	24	DOWN	BF	B	BF24
LOC5570597	157	AAEL008412	mitochondrial import inner membrane translocase subunit TIM44	-2.97806	5.11249	15.8162	0.000608158	0.0160674	yes	24	DOWN	BF	B	BF24
LOC5572627	158	AAEL009946	dnaJ homolog shv	-1.13664	7.3537	15.7225	0.000626124	0.0164406	yes	24	DOWN	BF	B	BF24
LOC5580259	159	AAEL012585	60S ribosomal protein L7	-1.01063	11.1164	15.526	0.000665713	0.0173207	yes	24	DOWN	BF	B	BF24
LOC5575674	160	AAEL002686	testisin	-3.9778	4.8485	15.37	0.000699109	0.0181345	yes	24	DOWN	BF	B	BF24
LOC5570210	161	AAEL008163	aminopeptidase N isoform X2	-6.25685	4.07391	15.2783	0.00071957	0.0184966	yes	24	DOWN	BF	B	BF24
LOC5566725	162	AAEL005617	UTP--glucose-1-phosphate uridylyltransferase isoform X2	-2.2321	5.39808	15.2689	0.000721715	0.0184966	yes	24	DOWN	BF	B	BF24
LOC5568814	163	AAEL001194	fatty acid synthase	-2.25919	6.95413	15.1904	0.000739833	0.0188481	yes	24	DOWN	BF	B	BF24
LOC5566888	164	AAEL000807	dnaJ homolog subfamily C member 3	-1.61534	6.7979	15.1612	0.000746682	0.0188776	yes	24	DOWN	BF	B	BF24
LOC5569517	165	AAEL007697	rRNA-processing protein FCF1 homolog	-5.73023	4.05946	15.1573	0.000747605	0.0188776	yes	24	DOWN	BF	B	BF24
LOC5572254	166	AAEL009691	pyruvate carboxylase%2C mitochondrial isoform X3	-1.22508	6.46553	15.0587	0.000771317	0.019419	yes	24	DOWN	BF	B	BF24
LOC5572791	167	AAEL001896	dnaJ homolog subfamily C member 7 isoform X2	-1.06745	6.55872	15.045	0.00077468	0.0194404	yes	24	DOWN	BF	B	BF24
LOC5570773	168	AAEL008528	tyrosine-protein phosphatase corkscrew isoform X3	-1.5925	7.06114	14.9752	0.000792059	0.0194828	yes	24	DOWN	BF	B	BF24
LOC5572968	169	AAEL010168	40S ribosomal protein S2	-1.05468	11.7584	14.9299	0.000803556	0.019709	yes	24	DOWN	BF	B	BF24
LOC5572017	170	AAEL000244	alpha-(1%2C3)-fucosyltransferase C	-1.26791	7.09128	14.9195	0.000806241	0.0197184	yes	24	DOWN	BF	B	BF24
LOC5579871	171	AAEL005985	autophagy-related protein 13 homolog isoform X1	-1.32212	7.49776	14.8302	0.000829527	0.0200586	yes	24	DOWN	BF	B	BF24
LOC5572464	172	AAEL001795	uncharacterized protein LOC5572464	-2.04685	5.36656	14.8302	0.000829528	0.0200586	yes	24	DOWN	BF	B	BF24
LOC5577772	173	AAEL003316	extensin	-1.00208	6.79832	14.8137	0.00083391	0.0201078	yes	24	DOWN	BF	B	BF24
LOC5566701	174	AAEL005593	uncharacterized protein LOC5566701 isoform X3	-1.04716	8.95369	14.7398	0.000853878	0.0204739	yes	24	DOWN	BF	B	BF24
LOC5568842	175	AAEL019565	vacuolar protein sorting-associated protein 41 homolog	-1.3557	5.89047	14.7038	0.000863771	0.0206533	yes	24	DOWN	BF	B	BF24
LOC5577316	176	AAEL013163	uncharacterized protein LOC5577316	-1.79824	6.42099	14.6529	0.000878009	0.0208771	yes	24	DOWN	BF	B	BF24
LOC5565336	177	AAEL014830	probable cytochrome P450 4ac1	-5.82712	3.75218	14.5401	0.000910452	0.0215289	yes	24	DOWN	BF	B	BF24
LOC5571466	178	AAEL009101	eukaryotic translation initiation factor 3 subunit F	-1.12537	8.87426	14.4697	0.000931366	0.0217828	yes	24	DOWN	BF	B	BF24
LOC5567259	179	AAEL005931	6-phosphogluconate dehydrogenase%2C decarboxylating	-1.39932	5.85985	14.4448	0.000938867	0.0218389	yes	24	DOWN	BF	B	BF24
LOC5577606	180	AAEL003259	endocuticle structural glycoprotein ABD-4	-1.49691	7.18502	14.4158	0.000947722	0.0219851	yes	24	DOWN	BF	B	BF24
LOC5575017	181	AAEL011566	hemicentin-1	-5.61792	4.29958	14.22	0.00100987	0.023238	yes	24	DOWN	BF	B	BF24
LOC5573678	182	AAEL010661	phospholipid scramblase 2 isoform X2	-2.52767	6.37538	14.1004	0.00105004	0.023969	yes	24	DOWN	BF	B	BF24
LOC5565507	183	AAEL004809	uncharacterized protein LOC5565507	-2.24716	6.09522	14.0452	0.00106915	0.0243402	yes	24	DOWN	BF	B	BF24
LOC5566573	184	AAEL005491	ABC transporter G family member 20 isoform X3	-1.76704	6.19239	14.0257	0.001076	0.0244312	yes	24	DOWN	BF	B	BF24
LOC5575800	185	AAEL012078	putative glutathione-specific gamma-glutamylcyclotransferase 2	-1.35863	7.35393	14.0151	0.00107975	0.0244514	yes	24	DOWN	BF	B	BF24
LOC5572931	186	AAEL010145	sodium/potassium-transporting ATPase subunit beta-2 isoform X2	-1.34875	8.36714	13.9875	0.00108956	0.0246086	yes	24	DOWN	BF	B	BF24
LOC5571930	187	AAEL009389	transaldolase	-1.35946	6.17347	13.9434	0.00110543	0.0247709	yes	24	DOWN	BF	B	BF24
LOC5571997	188	AAEL009487	uncharacterized protein LOC5571997	-1.83928	7.00274	13.8023	0.00115792	0.0258169	yes	24	DOWN	BF	B	BF24
LOC5570675	189	AAEL008481	60S ribosomal protein L18 isoform X2	-1.00787	11.4252	13.6684	0.0012103	0.0269096	yes	24	DOWN	BF	B	BF24
LOC5567515	190	AAEL006139	putative sodium-dependent multivitamin transporter	-1.63486	6.14915	13.5819	0.00124549	0.0275489	yes	24	DOWN	BF	B	BF24
LOC5568007	191	AAEL006446	alpha%2Calpha-trehalose-phosphate synthase [UDP-forming]	-2.71951	4.58822	13.3835	0.00133055	0.0290549	yes	24	DOWN	BF	B	BF24
LOC5574844	192	AAEL011447	60S ribosomal protein L14	-1.00156	11.7066	13.3357	0.001352	0.0294061	yes	24	DOWN	BF	B	BF24
LOC5577003	193	AAEL012920	somatostatin receptor type 2	-5.82047	5.11775	13.3324	0.00135351	0.0294061	yes	24	DOWN	BF	B	BF24
LOC5572533	194	AAEL009861	uncharacterized protein LOC5572533 isoform X2	-1.16531	7.48758	13.2616	0.00138598	0.0300355	yes	24	DOWN	BF	B	BF24
LOC5574598	195	AAEL002407	DNA damage-binding protein 1	-1.25461	6.38676	13.2167	0.00140699	0.0303371	yes	24	DOWN	BF	B	BF24
LOC5566009	196	AAEL005106	nicotinamide riboside kinase 1	-3.28948	4.61888	13.1577	0.0014352	0.0308677	yes	24	DOWN	BF	B	BF24
LOC5576729	197	AAEL002950	uncharacterized protein LOC5576729	-2.49275	6.57077	13.0903	0.00146816	0.0314185	yes	24	DOWN	BF	B	BF24
LOC5568416	198	AAEL006824	cytochrome P450 4g15	-4.7234	4.37088	12.919	0.00155569	0.0329238	yes	24	DOWN	BF	B	BF24
LOC110679299	199	AAEL025647	heat shock 70 kDa protein cognate 2	-1.69587	6.90086	12.8569	0.0015888	0.0332522	yes	24	DOWN	BF	B	BF24
LOC5569911	200	AAEL008007	clavesin-1	-1.36258	6.14824	12.7719	0.00163539	0.0340608	yes	24	DOWN	BF	B	BF24
LOC5570644	201	AAEL008452	alpha-amylase A	-3.97753	4.38269	12.7276	0.00166029	0.0344377	yes	24	DOWN	BF	B	BF24
LOC5570877	202	AAEL008656	solute carrier family 35 member B1 homolog	-1.43292	6.29341	12.7254	0.00166154	0.0344377	yes	24	DOWN	BF	B	BF24
LOC110681498	203	AAEL023347	eukaryotic translation initiation factor 3 subunit D	-1.08562	6.37684	12.6789	0.00168816	0.0347371	yes	24	DOWN	BF	B	BF24
LOC5568755	204	AAEL007103	toll-like receptor Tollo	-3.29111	5.2239	12.6358	0.00171322	0.0350762	yes	24	DOWN	BF	B	BF24
LOC5575920	205	AAEL012169	transmembrane protein 18	-1.92081	5.30594	12.6294	0.00171693	0.0350762	yes	24	DOWN	BF	B	BF24
LOC5568164	206	AAEL006605	uncharacterized protein LOC5568164	-8.10525	3.91853	12.578	0.00174743	0.0354762	yes	24	DOWN	BF	B	BF24
LOC5572538	207	AAEL009862	uncharacterized protein LOC5572538	-3.6037	4.64969	12.5704	0.001752	0.0354762	yes	24	DOWN	BF	B	BF24
LOC110675613	208	AAEL021473	dnaJ homolog subfamily C member 2	-1.70099	5.62766	12.5594	0.00175862	0.0355042	yes	24	DOWN	BF	B	BF24
LOC5568004	209	AAEL006434	polyserase-2 isoform X1	-3.17546	4.79728	12.5033	0.00179284	0.03611	yes	24	DOWN	BF	B	BF24
LOC5577429	210	AAEL013176	deoxynucleotidyltransferase terminal-interacting protein 2	-2.20066	4.94437	12.3863	0.00186652	0.0373303	yes	24	DOWN	BF	B	BF24
LOC5576118	211	AAEL002817	uncharacterized protein KIAA1683 homolog	-1.99491	5.37589	12.246	0.00195931	0.0387846	yes	24	DOWN	BF	B	BF24
LOC5564988	212	AAEL004524	serine protease persephone isoform X1	-1.78909	5.48034	12.1627	0.00201679	0.0397558	yes	24	DOWN	BF	B	BF24
LOC5574396	213	AAEL011130	sorbitol dehydrogenase	-11.4606	2.02738	12.2362	0.00206591	0.0405601	yes	24	DOWN	BF	B	BF24
LOC5567037	214	AAEL005790	NADP-dependent malic enzyme isoform X2	-1.28009	6.89439	11.9361	0.00218271	0.0423673	yes	24	DOWN	BF	B	BF24
LOC110680223	215	AAEL026215	heat shock 70 kDa protein cognate 3	-2.41376	5.55723	11.861	0.00224091	0.0433986	yes	24	DOWN	BF	B	BF24
LOC5575552	216	AAEL002675	arginase%2C hepatic	-2.12715	5.1407	11.85	0.00224958	0.0434682	yes	24	DOWN	BF	B	BF24
LOC5574382	217	AAEL011099	FAD synthase isoform X2	-1.74676	5.73066	11.8099	0.00228151	0.0439675	yes	24	DOWN	BF	B	BF24
LOC110674731	218	AAEL021666	serine protease snake-like isoform X4	-2.52205	5.68152	11.8047	0.00228569	0.0439675	yes	24	DOWN	BF	B	BF24
LOC5574335	219	AAEL002349	acetyl-coenzyme A transporter 1	-1.48847	5.87022	11.7953	0.00229327	0.0439722	yes	24	DOWN	BF	B	BF24
LOC5572023	220	AAEL000219	glyoxalase domain-containing protein 4	-1.09284	7.74174	11.7361	0.0023416	0.0446416	yes	24	DOWN	BF	B	BF24
LOC5578629	221	AAEL019996	uncharacterized protein LOC5578629	-3.02467	6.35484	11.7234	0.00235208	0.0446785	yes	24	DOWN	BF	B	BF24
LOC5570040	222	AAEL000200	uncharacterized protein LOC5570040	-1.54785	7.06708	11.6701	0.00239677	0.0452683	yes	24	DOWN	BF	B	BF24
LOC5574858	223	AAEL011455	perlucin	-10.2273	2.26392	11.7934	0.00240552	0.0452683	yes	24	DOWN	BF	B	BF24
LOC5577949	224	AAEL013432	uncharacterized protein LOC5577949 isoform X2	-1.45206	6.01194	11.659	0.0024062	0.0452683	yes	24	DOWN	BF	B	BF24
LOC5564821	225	AAEL000626	uncharacterized protein LOC5564821	-1.62576	6.00244	11.6257	0.00243474	0.0457048	yes	24	DOWN	BF	B	BF24
LOC5572108	226	AAEL024406	uncharacterized protein LOC5572108 isoform X3	-1.90267	6.76463	11.5924	0.0024636	0.0458445	yes	24	DOWN	BF	B	BF24
LOC5573170	227	AAEL001964	ejaculatory bulb-specific protein 3 isoform X2	-3.21342	4.46579	11.5531	0.00249816	0.0463866	yes	24	DOWN	BF	B	BF24
LOC5574170	228	AAEL002301	tryptase isoform X2	-1.48845	6.24037	11.4989	0.0025467	0.0470838	yes	24	DOWN	BF	B	BF24
LOC5579975	229	AAEL014450	peptidyl-alpha-hydroxyglycine alpha-amidating lyase 2	-1.70866	8.78963	11.3964	0.00264137	0.0485994	yes	24	DOWN	BF	B	BF24
LOC5576416	230	AAEL012509	venom carboxylesterase-6	-3.43954	4.57452	11.3873	0.00265	0.0485994	yes	24	DOWN	BF	B	BF24
LOC5570388	231	AAEL008289	pupal cuticle protein Edg-78E	-2.24281	8.83242	11.3858	0.00265139	0.0485994	yes	24	DOWN	BF	B	BF24
LOC5573858	1	AAEL010782	zinc carboxypeptidase A 1	-6.54369	13.1737	187.1	1.92e-12	1.64e-08	yes	72	DOWN	BF	C	BF72
LOC5576159	2	AAEL012351	putative serine protease F56F10.1 isoform X2	-8.14252	10.5597	155.082	1.27e-11	5.43e-08	yes	72	DOWN	BF	C	BF72
LOC5570300	3	AAEL015345	uncharacterized protein LOC5570300	-3.80805	6.98015	148.558	1.94e-11	5.55e-08	yes	72	DOWN	BF	C	BF72
LOC5572836	4	AAEL010065	protein disulfide-isomerase A6 homolog	-3.42784	8.48728	136.393	4.51e-11	9.65e-08	yes	72	DOWN	BF	C	BF72
LOC5574712	5	AAEL011345	dnaJ homolog subfamily C member 22	-2.92324	6.43158	128.852	7.85e-11	1.12e-07	yes	72	DOWN	BF	C	BF72
LOC5572075	6	AAEL001708	uncharacterized protein LOC5572075	-2.92633	10.5644	124.16	1.12e-10	1.31e-07	yes	72	DOWN	BF	C	BF72
LOC5579975	7	AAEL014450	peptidyl-alpha-hydroxyglycine alpha-amidating lyase 2	-5.37006	8.78963	119.613	1.61e-10	1.53e-07	yes	72	DOWN	BF	C	BF72
LOC5578432	8	AAEL024475	uncharacterized protein LOC5578432	-2.38198	8.15921	114.311	2.49e-10	2.13e-07	yes	72	DOWN	BF	C	BF72
LOC5570509	9	AAEL001432	protein disulfide-isomerase A3	-2.25209	9.34536	108.705	4.01e-10	2.71e-07	yes	72	DOWN	BF	C	BF72
LOC5578675	10	NA	LOW QUALITY PROTEIN: sodium-dependent nutrient amino acid transporter 1	-3.4616	8.72347	108.41	4.12e-10	2.71e-07	yes	72	DOWN	BF	C	BF72
LOC5573855	11	AAEL010776	zinc carboxypeptidase A 1	-6.70149	10.1319	104.441	5.85e-10	3.46e-07	yes	72	DOWN	BF	C	BF72
LOC5577105	12	AAEL013005	protein seele	-2.83064	8.19203	103.346	6.46e-10	3.46e-07	yes	72	DOWN	BF	C	BF72
LOC5567839	13	AAEL001005	calreticulin	-2.32819	10.2099	103.326	6.47e-10	3.46e-07	yes	72	DOWN	BF	C	BF72
LOC5575777	14	AAEL002701	stromal cell-derived factor 2	-2.81269	7.21003	96.3478	1.24e-09	6.26e-07	yes	72	DOWN	BF	C	BF72
LOC5576841	15	AAEL012827	endoplasmin	-2.99177	9.41435	87.7878	2.92e-09	1.35e-06	yes	72	DOWN	BF	C	BF72
LOC5572890	16	AAEL010095	small integral membrane protein 14	-2.08325	8.99094	87.5706	2.99e-09	1.35e-06	yes	72	DOWN	BF	C	BF72
LOC5572507	17	AAEL009843	trypsin-1	-4.69258	12.1924	84.8772	3.97e-09	1.7e-06	yes	72	DOWN	BF	C	BF72
LOC5575395	18	AAEL011803	band 7 protein AGAP004871 isoform X6	-2.00811	10.7857	80.7387	6.22e-09	2.54e-06	yes	72	DOWN	BF	C	BF72
LOC5568712	19	AAEL007062	sorting nexin-14	-2.18475	7.73593	77.1861	9.29e-09	3.62e-06	yes	72	DOWN	BF	C	BF72
LOC5580296	20	AAEL003012	glutamyl aminopeptidase	-7.76474	13.4911	74.5046	1.27e-08	4.73e-06	yes	72	DOWN	BF	C	BF72
LOC5572634	21	AAEL001863	carboxypeptidase B	-3.42285	8.46619	69.4014	2.36e-08	7.77e-06	yes	72	DOWN	BF	C	BF72
LOC5564459	22	AAEL004247	sialin	-2.84562	8.33784	66.1352	3.57e-08	1.07e-05	yes	72	DOWN	BF	C	BF72
LOC5565441	23	AAEL000641	protein disulfide-isomerase	-1.69789	10.3354	65.9983	3.64e-08	1.07e-05	yes	72	DOWN	BF	C	BF72
LOC5577568	24	AAEL013279	peptidyl-prolyl cis-trans isomerase 5	-1.67559	8.70323	58.9999	9.37e-08	2.3e-05	yes	72	DOWN	BF	C	BF72
LOC5574378	25	AAEL011109	sodium/hydrogen exchanger 9B2 isoform X2	-3.13539	8.39987	56.2325	1.39e-07	3.31e-05	yes	72	DOWN	BF	C	BF72
LOC5570872	26	AAEL008638	probable cytochrome P450 49a1	-2.43471	6.3316	55.5532	1.54e-07	3.38e-05	yes	72	DOWN	BF	C	BF72
LOC23687683	27	AAEL017263	hypoxia up-regulated protein 1	-1.79596	7.95688	53.6324	2.05e-07	4.39e-05	yes	72	DOWN	BF	C	BF72
LOC5579328	28	AAEL023188	dolichyl-diphosphooligosaccharide--protein glycosyltransferase subunit 2	-1.58773	7.96808	53.2133	2.18e-07	4.55e-05	yes	72	DOWN	BF	C	BF72
LOC5578101	29	AAEL003418	signal peptidase complex subunit 2	-1.86747	7.99857	49.3973	3.96e-07	7.71e-05	yes	72	DOWN	BF	C	BF72
LOC5569016	30	AAEL007286	mesencephalic astrocyte-derived neurotrophic factor homolog	-2.01675	7.97523	47.8714	5.07e-07	9.44e-05	yes	72	DOWN	BF	C	BF72
LOC5573072	31	AAEL010260	uncharacterized protein LOC5573072	-2.25235	9.1789	45.9777	6.95e-07	0.000123932	yes	72	DOWN	BF	C	BF72
LOC5573696	32	AAEL010684	trehalose-phosphate phosphatase B	-1.9744	6.98916	43.3185	1.1e-06	0.000180671	yes	72	DOWN	BF	C	BF72
LOC5564041	33	AAEL004042	probable glucosamine 6-phosphate N-acetyltransferase	-1.79268	6.06892	43.0724	1.15e-06	0.000185097	yes	72	DOWN	BF	C	BF72
LOC5574024	34	AAEL010866	serine protease snake	-1.74079	8.31958	42.5225	1.26e-06	0.000200094	yes	72	DOWN	BF	C	BF72
LOC5569755	35	AAEL007892	xaa-Pro aminopeptidase ApepP	-4.72292	5.78494	42.4001	1.29e-06	0.000200094	yes	72	DOWN	BF	C	BF72
LOC5572017	36	AAEL000244	alpha-(1%2C3)-fucosyltransferase C	-1.87815	7.09128	42.1006	1.36e-06	0.000204495	yes	72	DOWN	BF	C	BF72
LOC5578206	37	AAEL003477	peptidyl-prolyl cis-trans isomerase H	-3.99715	7.12149	40.4488	1.84e-06	0.000249569	yes	72	DOWN	BF	C	BF72
LOC5578132	38	AAEL013517	endocuticle structural glycoprotein SgAbd-5	-4.86441	8.93023	40.2252	1.91e-06	0.000255987	yes	72	DOWN	BF	C	BF72
LOC5567534	39	AAEL006122	uncharacterized protein LOC5567534	-3.38344	6.31109	39.4879	2.19e-06	0.000284594	yes	72	DOWN	BF	C	BF72
LOC5577777	40	AAEL003285	translocating chain-associated membrane protein 1	-1.37407	7.87058	39.2047	2.31e-06	0.000292307	yes	72	DOWN	BF	C	BF72
LOC5568091	41	AAEL006522	protein turtle isoform X3	-2.61556	7.33106	39.1853	2.32e-06	0.000292307	yes	72	DOWN	BF	C	BF72
LOC23687880	42	AAEL017460	angiotensin-converting enzyme	-4.47829	8.7719	37.5448	3.17e-06	0.000371935	yes	72	DOWN	BF	C	BF72
LOC5567491	43	AAEL000951	probable elongation factor 1-beta	-1.46154	9.02763	36.9161	3.58e-06	0.000414461	yes	72	DOWN	BF	C	BF72
LOC5566888	44	AAEL000807	dnaJ homolog subfamily C member 3	-2.14656	6.7979	35.0609	5.17e-06	0.000590553	yes	72	DOWN	BF	C	BF72
LOC5572543	45	AAEL024410	protein-tyrosine sulfotransferase	-1.22994	8.22647	33.5517	7.04e-06	0.000782796	yes	72	DOWN	BF	C	BF72
LOC5564775	46	AAEL004425	protein canopy homolog 4	-1.97534	6.1087	33.3264	7.38e-06	0.000809736	yes	72	DOWN	BF	C	BF72
LOC5577190	47	AAEL019552	cysteine-rich with EGF-like domain protein 2 isoform X1	-2.32059	5.68938	31.8269	1.01e-05	0.00104389	yes	72	DOWN	BF	C	BF72
LOC5580056	48	AAEL002174	dolichyl-diphosphooligosaccharide--protein glycosyltransferase 48 kDa subunit	-1.57679	7.12323	31.6998	1.04e-05	0.00105991	yes	72	DOWN	BF	C	BF72
LOC5579168	49	AAEL003871	proteasome subunit alpha type-3	-1.44656	7.54317	30.8474	1.25e-05	0.0012447	yes	72	DOWN	BF	C	BF72
LOC5568360	50	AAEL001068	myosin regulatory light chain%2C striated adductor muscle	-3.09115	6.38714	30.5609	1.33e-05	0.00130989	yes	72	DOWN	BF	C	BF72
LOC5574625	51	AAEL011263	protein D3	-1.731	7.11319	30.2687	1.42e-05	0.00138089	yes	72	DOWN	BF	C	BF72
LOC5573763	52	AAEL000269	uncharacterized protein C12orf31 homolog	-1.20061	8.60105	30.0985	1.47e-05	0.00141766	yes	72	DOWN	BF	C	BF72
LOC5576348	53	AAEL002861	saccharopine dehydrogenase-like oxidoreductase	-1.24605	8.52904	30.0063	1.5e-05	0.00142131	yes	72	DOWN	BF	C	BF72
LOC5572627	54	AAEL009946	dnaJ homolog shv	-1.37226	7.3537	29.9866	1.51e-05	0.00142131	yes	72	DOWN	BF	C	BF72
LOC110680223	55	AAEL026215	heat shock 70 kDa protein cognate 3	-3.3276	5.55723	29.7853	1.58e-05	0.00143107	yes	72	DOWN	BF	C	BF72
LOC5572968	56	AAEL010168	40S ribosomal protein S2	-1.32107	11.7584	29.6244	1.64e-05	0.00146031	yes	72	DOWN	BF	C	BF72
LOC5567546	57	AAEL006131	uncharacterized protein LOC5567546	-2.33601	7.0517	29.537	1.67e-05	0.00147376	yes	72	DOWN	BF	C	BF72
LOC5564073	58	AAEL004057	zinc finger protein 2	-3.3956	4.25865	28.3189	2.2e-05	0.00186495	yes	72	DOWN	BF	C	BF72
LOC5572851	59	AAEL010073	nardilysin isoform X2	-2.65989	6.50516	28.135	2.3e-05	0.00190764	yes	72	DOWN	BF	C	BF72
LOC5572629	60	AAEL001855	carboxypeptidase B	-1.32282	7.31386	27.8402	2.46e-05	0.00200309	yes	72	DOWN	BF	C	BF72
LOC110674166	61	AAEL020485	signal peptidase complex catalytic subunit SEC11A	-1.84635	7.70315	27.7572	2.5e-05	0.00200381	yes	72	DOWN	BF	C	BF72
LOC5570784	62	AAEL022646	chymotrypsin-2	-5.98611	5.43899	29.78	2.56e-05	0.00202834	yes	72	DOWN	BF	C	BF72
LOC5577687	63	AAEL013320	translocon-associated protein subunit delta	-1.27973	7.9253	26.3913	3.45e-05	0.00259379	yes	72	DOWN	BF	C	BF72
LOC5574612	64	AAEL011255	guanine nucleotide-binding protein-like 3 homolog	-1.307	8.17775	25.9552	3.84e-05	0.002806	yes	72	DOWN	BF	C	BF72
LOC5573211	65	AAEL010318	polyadenylate-binding protein	-1.05127	12.4632	25.65	4.13e-05	0.0029694	yes	72	DOWN	BF	C	BF72
LOC5568579	66	AAEL001151	putative polypeptide N-acetylgalactosaminyltransferase 9	-4.19835	5.79311	24.983	4.86e-05	0.00322961	yes	72	DOWN	BF	C	BF72
LOC5577478	67	AAEL013221	60S ribosomal protein L10a isoform X2	-1.12589	11.07	24.9757	4.87e-05	0.00322961	yes	72	DOWN	BF	C	BF72
LOC5580259	68	AAEL012585	60S ribosomal protein L7	-1.14099	11.1164	24.9552	4.89e-05	0.00322961	yes	72	DOWN	BF	C	BF72
LOC5570915	69	AAEL001506	U3 small nucleolar ribonucleoprotein protein MPP10	-1.35835	6.47239	24.9459	4.9e-05	0.00322961	yes	72	DOWN	BF	C	BF72
LOC110675493	70	AAEL028043	60S ribosomal protein L28	-1.20716	10.2378	24.8677	5e-05	0.00326739	yes	72	DOWN	BF	C	BF72
LOC5573974	71	AAEL010821	60S acidic ribosomal protein P0	-1.14024	11.5476	24.7459	5.15e-05	0.00331663	yes	72	DOWN	BF	C	BF72
LOC5573948	72	AAEL002183	dolichyl-diphosphooligosaccharide--protein glycosyltransferase subunit DAD1	-1.26794	7.12389	23.7871	6.55e-05	0.00394872	yes	72	DOWN	BF	C	BF72
LOC5568842	73	AAEL019565	vacuolar protein sorting-associated protein 41 homolog	-1.51648	5.89047	23.6993	6.7e-05	0.00400718	yes	72	DOWN	BF	C	BF72
LOC110679080	74	AAEL028136	uncharacterized protein LOC110679080	-1.21805	14.2566	23.6163	6.84e-05	0.00403818	yes	72	DOWN	BF	C	BF72
LOC5576901	75	AAEL014640	peptidoglycan-recognition protein LE isoform X4	-1.06702	7.7082	23.5879	6.89e-05	0.00403954	yes	72	DOWN	BF	C	BF72
LOC5578155	76	AAEL013533	ribosome biogenesis protein NSA2 homolog	-1.37982	8.80282	23.44	7.15e-05	0.00416597	yes	72	DOWN	BF	C	BF72
LOC5570210	77	AAEL008163	aminopeptidase N isoform X2	-6.13349	4.07391	23.3728	7.28e-05	0.00420944	yes	72	DOWN	BF	C	BF72
LOC5570108	78	AAEL020238	40S ribosomal protein SA	-1.15838	10.9334	23.2391	7.53e-05	0.00432664	yes	72	DOWN	BF	C	BF72
LOC5574844	79	AAEL011447	60S ribosomal protein L14	-1.16863	11.7066	22.8947	8.23e-05	0.0046959	yes	72	DOWN	BF	C	BF72
LOC5571844	80	AAEL001703	serine protease SP24D	-7.96393	9.21684	22.6447	8.78e-05	0.00491171	yes	72	DOWN	BF	C	BF72
LOC5572723	81	AAEL009991	myosin-IIIb isoform X2	-3.76907	4.8963	22.4352	9.27e-05	0.00510789	yes	72	DOWN	BF	C	BF72
LOC5565962	82	AAEL005220	60S ribosomal protein L30	-1.34116	11.0933	22.3193	9.56e-05	0.00518481	yes	72	DOWN	BF	C	BF72
LOC5569771	83	AAEL007891	endoplasmic reticulum lectin 1 isoform X2	-1.20077	6.94965	22.3009	9.6e-05	0.00518481	yes	72	DOWN	BF	C	BF72
LOC5574052	84	AAEL010894	carbonic anhydrase	-9.63319	3.53251	22.9658	0.00010178	0.0054114	yes	72	DOWN	BF	C	BF72
LOC5569684	85	AAEL007830	cytochrome P450 4d1 isoform X1	-1.88478	6.87673	22.0133	0.000103568	0.00547251	yes	72	DOWN	BF	C	BF72
LOC5578505	86	AAEL013703	trypsin-1	-9.24144	4.70104	21.5754	0.000116316	0.00599797	yes	72	DOWN	BF	C	BF72
LOC5575863	87	AAEL012131	cationic amino acid transporter 3	-1.4669	6.40215	21.1972	0.000128713	0.00655825	yes	72	DOWN	BF	C	BF72
LOC5577034	88	AAEL012944	60S ribosomal protein L11	-1.26274	11.3412	20.8678	0.000140688	0.00708328	yes	72	DOWN	BF	C	BF72
LOC5573217	89	AAEL010299	40S ribosomal protein S12	-1.04719	10.4574	20.5	0.000155512	0.00756189	yes	72	DOWN	BF	C	BF72
LOC5567581	90	AAEL006174	proteasome subunit beta type-3	-1.38383	7.92878	20.3792	0.000160748	0.00771178	yes	72	DOWN	BF	C	BF72
LOC5570781	91	AAEL008527	endothelin-converting enzyme 2	-1.16295	7.79105	20.0455	0.000176233	0.00833322	yes	72	DOWN	BF	C	BF72
LOC5566573	92	AAEL005491	ABC transporter G family member 20 isoform X3	-1.82828	6.19239	20.0234	0.000177319	0.00833322	yes	72	DOWN	BF	C	BF72
LOC5564726	93	AAEL004406	PRADC1-like protein	-1.90265	5.35491	19.9875	0.000179088	0.00833322	yes	72	DOWN	BF	C	BF72
LOC5578793	94	AAEL003676	PIN2/TERF1-interacting telomerase inhibitor 1 isoform X2	-1.23305	7.95905	19.9736	0.000179781	0.00833322	yes	72	DOWN	BF	C	BF72
LOC5576414	95	AAEL012511	transmembrane protein 258 homolog	-1.52359	6.62433	19.9291	0.000182016	0.00837666	yes	72	DOWN	BF	C	BF72
LOC5568260	96	AAEL006698	60S ribosomal protein L31	-1.29403	11.9971	19.6476	0.000196863	0.00886919	yes	72	DOWN	BF	C	BF72
LOC5578184	97	AAEL003469	H/ACA ribonucleoprotein complex subunit 2-like protein	-1.5355	7.36073	19.4995	0.000205206	0.00917561	yes	72	DOWN	BF	C	BF72
LOC5573631	98	AAEL010631	uncharacterized protein LOC5573631	-4.23438	6.01362	19.489	0.000205808	0.00917561	yes	72	DOWN	BF	C	BF72
LOC5580330	99	AAEL013071	dolichyl-diphosphooligosaccharide--protein glycosyltransferase subunit 1	-1.11899	7.27158	19.3401	0.000214612	0.00949446	yes	72	DOWN	BF	C	BF72
LOC5567848	100	AAEL000987	60S ribosomal protein L8	-1.16353	12.52	19.3151	0.000216133	0.00949446	yes	72	DOWN	BF	C	BF72
LOC5580329	101	AAEL013069	guanine nucleotide-binding protein subunit beta-like protein	-1.1056	11.6478	19.3126	0.000216287	0.00949446	yes	72	DOWN	BF	C	BF72
LOC5574862	102	AAEL011468	histidine triad nucleotide-binding protein 1	-1.04566	7.15443	19.2303	0.00022137	0.00961893	yes	72	DOWN	BF	C	BF72
LOC5565265	103	AAEL004697	E3 ubiquitin-protein ligase HRD1	-1.3901	6.45296	19.1898	0.000223918	0.00963184	yes	72	DOWN	BF	C	BF72
LOC5579044	104	AAEL013982	RNA-binding protein lark	-1.15592	6.14878	18.9626	0.000238832	0.010222	yes	72	DOWN	BF	C	BF72
LOC5579330	105	AAEL008042	probable ATP-dependent RNA helicase DHX34 isoform X1	-2.40516	5.4051	18.9193	0.000241797	0.0102974	yes	72	DOWN	BF	C	BF72
LOC5569610	106	AAEL001256	uncharacterized protein LOC5569610	-7.06231	3.74081	18.6553	0.000260751	0.0109674	yes	72	DOWN	BF	C	BF72
LOC5566484	107	AAEL005401	protein CREG1 isoform X2	-1.50971	6.41247	18.647	0.000261374	0.0109674	yes	72	DOWN	BF	C	BF72
LOC5566772	108	AAEL005629	60S ribosomal protein L35	-1.23515	11.2576	18.5825	0.000266266	0.0111182	yes	72	DOWN	BF	C	BF72
LOC5565180	109	AAEL004603	signal peptidase complex subunit 1	-1.59918	6.39475	18.5499	0.000268774	0.0111685	yes	72	DOWN	BF	C	BF72
LOC5566959	110	AAEL005722	60S ribosomal protein L7a	-1.10932	12.5091	18.2116	0.000296374	0.0119291	yes	72	DOWN	BF	C	BF72
LOC5576366	111	AAEL002870	dipeptidyl peptidase 3	-1.39015	6.62085	18.2067	0.000296803	0.0119291	yes	72	DOWN	BF	C	BF72
LOC5575037	112	AAEL011587	60S ribosomal protein L27	-1.05646	11.3112	18.1284	0.000303635	0.0119291	yes	72	DOWN	BF	C	BF72
LOC5574485	113	AAEL002372	40S ribosomal protein S11	-1.30664	12.1346	18.0166	0.000313688	0.0120954	yes	72	DOWN	BF	C	BF72
LOC5573753	114	AAEL000270	26S proteasome non-ATPase regulatory subunit 7	-1.13679	6.75019	17.7668	0.000337491	0.012631	yes	72	DOWN	BF	C	BF72
LOC5564713	115	AAEL014583	60S acidic ribosomal protein P2	-1.08101	12.0559	17.7303	0.000341134	0.0126961	yes	72	DOWN	BF	C	BF72
LOC5566733	116	AAEL005604	trypsin	-4.59603	4.9786	17.6185	0.000352558	0.0129827	yes	72	DOWN	BF	C	BF72
LOC5578313	117	AAEL013625	40S ribosomal protein S5	-1.08028	11.8785	17.5908	0.000355446	0.0129827	yes	72	DOWN	BF	C	BF72
LOC5566143	118	AAEL005213	proton-coupled amino acid transporter-like protein pathetic	-1.08821	8.26955	17.5448	0.000360316	0.0130691	yes	72	DOWN	BF	C	BF72
LOC23687393	119	AAEL016973	ABC transporter F family member 4	-1.1722	7.42561	17.5248	0.000362447	0.0130842	yes	72	DOWN	BF	C	BF72
LOC5566353	120	AAEL005336	D-3-phosphoglycerate dehydrogenase	-1.20727	7.87067	17.4296	0.000372818	0.0133335	yes	72	DOWN	BF	C	BF72
LOC110676045	121	AAEL022286	40S ribosomal protein S27	-1.32256	12.7076	17.4204	0.000373838	0.0133335	yes	72	DOWN	BF	C	BF72
LOC5575336	122	AAEL002592	uncharacterized protein LOC5575336	-1.61787	6.85301	17.2834	0.00038937	0.0137161	yes	72	DOWN	BF	C	BF72
LOC5575450	123	AAEL002639	60S ribosomal protein L36	-1.41295	9.94788	17.1686	0.000402921	0.0140837	yes	72	DOWN	BF	C	BF72
LOC5570675	124	AAEL008481	60S ribosomal protein L18 isoform X2	-1.00532	11.4252	17.1327	0.000407272	0.0141717	yes	72	DOWN	BF	C	BF72
LOC5579525	125	AAEL014562	60S ribosomal protein L12	-1.16642	11.2771	17.0934	0.000412089	0.0142813	yes	72	DOWN	BF	C	BF72
LOC5571940	126	AAEL009423	protein peste	-1.07373	6.69824	16.9827	0.000425992	0.014491	yes	72	DOWN	BF	C	BF72
LOC5567100	127	AAEL005830	proteasome subunit alpha type-7-1	-1.0943	6.69177	16.947	0.000430584	0.014491	yes	72	DOWN	BF	C	BF72
LOC5566520	128	AAEL005457	tumor suppressor candidate 3	-1.10566	7.3983	16.9211	0.000433948	0.014491	yes	72	DOWN	BF	C	BF72
LOC5563592	129	AAEL000010	60S ribosomal protein L36	-1.18256	10.6238	16.8996	0.000436762	0.014491	yes	72	DOWN	BF	C	BF72
LOC5567302	130	AAEL005957	phospholipase B1%2C membrane-associated	-3.84168	4.73789	16.8393	0.000444764	0.0145892	yes	72	DOWN	BF	C	BF72
LOC5572365	131	AAEL009747	40S ribosomal protein S18	-1.28054	12.284	16.7918	0.000451182	0.0147409	yes	72	DOWN	BF	C	BF72
LOC5577003	132	AAEL012920	somatostatin receptor type 2	-5.09201	5.11775	16.7105	0.000462409	0.0150494	yes	72	DOWN	BF	C	BF72
LOC5576215	133	AAEL002832	40S ribosomal protein S26	-1.11195	11.8331	16.6981	0.000464141	0.0150494	yes	72	DOWN	BF	C	BF72
LOC110676173	134	AAEL019526	uncharacterized protein LOC110676173	-1.73732	10.3593	16.5442	0.000486321	0.0153717	yes	72	DOWN	BF	C	BF72
LOC110674745	135	AAEL017987	pollen-specific leucine-rich repeat extensin-like protein 3 isoform X4	-4.45787	3.82708	16.4686	0.000497635	0.0156035	yes	72	DOWN	BF	C	BF72
LOC5569585	136	AAEL001281	anion exchange protein 3 isoform X1	-1.77005	6.72999	16.417	0.000505523	0.0157727	yes	72	DOWN	BF	C	BF72
LOC5567163	137	AAEL005901	40S ribosomal protein S3a	-1.08602	11.3219	16.3974	0.000508559	0.0157727	yes	72	DOWN	BF	C	BF72
LOC5568945	138	AAEL007229	derlin-1	-1.26398	6.89674	16.3481	0.000516275	0.0158968	yes	72	DOWN	BF	C	BF72
LOC5571452	139	AAEL009084	protein KRI1 homolog	-1.63545	6.28236	16.1634	0.000546341	0.0167024	yes	72	DOWN	BF	C	BF72
LOC5570877	140	AAEL008656	solute carrier family 35 member B1 homolog	-1.40694	6.29341	15.9488	0.000583696	0.0176521	yes	72	DOWN	BF	C	BF72
LOC5563786	141	AAEL003942	60S ribosomal protein L44	-1.43715	11.9977	15.8297	0.000605617	0.0181898	yes	72	DOWN	BF	C	BF72
LOC110676279	142	AAEL021140	uncharacterized protein LOC110676279	-1.37507	7.32765	15.7419	0.000622355	0.0185403	yes	72	DOWN	BF	C	BF72
LOC5578629	143	AAEL019996	uncharacterized protein LOC5578629	-2.98067	6.35484	15.7345	0.000623787	0.0185403	yes	72	DOWN	BF	C	BF72
LOC5578306	144	AAEL013623	trypsin eta	-12.7095	3.1762	16.398	0.000643573	0.018802	yes	72	DOWN	BF	C	BF72
LOC5570244	145	AAEL008188	60S ribosomal protein L6	-1.04138	11.8289	15.6198	0.000646496	0.0188231	yes	72	DOWN	BF	C	BF72
LOC5575967	146	AAEL012217	aminopeptidase N	-1.85716	7.52109	15.4916	0.000672936	0.0194606	yes	72	DOWN	BF	C	BF72
LOC5579820	147	AAEL005524	putative adenosylhomocysteinase 3 isoform X2	-1.20265	8.11323	15.3821	0.000696448	0.019872	yes	72	DOWN	BF	C	BF72
LOC5570455	148	AAEL008341	adenosylhomocysteinase	-1.06841	6.64973	15.3566	0.000702065	0.0199657	yes	72	DOWN	BF	C	BF72
LOC5569531	149	AAEL007715	60S ribosomal protein L21	-1.1363	11.0869	15.2806	0.000719054	0.0203811	yes	72	DOWN	BF	C	BF72
LOC110677764	150	AAEL024434	60S ribosomal protein L13a-like	-1.2481	11.561	15.2644	0.000722732	0.0204031	yes	72	DOWN	BF	C	BF72
LOC5575800	151	AAEL012078	putative glutathione-specific gamma-glutamylcyclotransferase 2	-1.2511	7.35393	15.2563	0.000724595	0.0204031	yes	72	DOWN	BF	C	BF72
LOC5568971	152	AAEL018137	uncharacterized protein LOC5568971	-2.8289	4.81305	15.2032	0.000736839	0.0205451	yes	72	DOWN	BF	C	BF72
LOC5568513	153	AAEL006919	chymotrypsin-1	-1.22403	13.6542	15.1545	0.00074826	0.0206552	yes	72	DOWN	BF	C	BF72
LOC5569988	154	AAEL008064	transmembrane protein 208	-1.1967	6.79629	15.1453	0.000750439	0.0206552	yes	72	DOWN	BF	C	BF72
LOC5570243	155	AAEL008192	40S ribosomal protein S3	-1.02522	11.0635	15.109	0.000759121	0.0208272	yes	72	DOWN	BF	C	BF72
LOC5578360	156	AAEL024675	aquaporin AQPAe.a isoform X2	-1.19268	8.38213	15.0748	0.000767405	0.0209872	yes	72	DOWN	BF	C	BF72
LOC5569529	157	AAEL007699	60S ribosomal protein L9	-1.08138	11.7401	15.0379	0.000776427	0.0211663	yes	72	DOWN	BF	C	BF72
LOC5574993	158	AAEL002534	60S ribosomal protein L10	-1.08715	10.4159	15.012	0.000782859	0.0212739	yes	72	DOWN	BF	C	BF72
LOC5577566	159	AAEL013272	60S ribosomal protein L37a	-1.02738	11.165	14.9768	0.00079167	0.0213776	yes	72	DOWN	BF	C	BF72
LOC5576653	160	AAEL012686	40S ribosomal protein S23	-1.07641	11.8634	14.8338	0.000828573	0.0221643	yes	72	DOWN	BF	C	BF72
LOC110677919	161	AAEL020749	60S ribosomal protein L27a	-1.09443	11.6225	14.7973	0.000838292	0.0222858	yes	72	DOWN	BF	C	BF72
LOC5570139	162	AAEL008103	40S ribosomal protein S8	-1.14384	12.3658	14.7972	0.000838321	0.0222858	yes	72	DOWN	BF	C	BF72
LOC5579924	163	AAEL006794	endoribonuclease Dicer	-1.15619	6.58278	14.6955	0.000866084	0.0227413	yes	72	DOWN	BF	C	BF72
LOC5573413	164	AAEL002047	40S ribosomal protein S10b	-1.0893	11.1909	14.5399	0.000910507	0.023762	yes	72	DOWN	BF	C	BF72
LOC5576966	165	AAEL003060	trypsin-1	-8.5725	9.59374	14.4985	0.000922731	0.0239351	yes	72	DOWN	BF	C	BF72
LOC5565869	166	AAEL015007	proteasome subunit alpha type-1	-1.34196	6.0477	14.418	0.000947049	0.0243518	yes	72	DOWN	BF	C	BF72
LOC5575105	167	AAEL011656	40S ribosomal protein S15	-1.15943	12.1089	14.405	0.00095105	0.0243742	yes	72	DOWN	BF	C	BF72
LOC5565624	168	AAEL014292	40S ribosomal protein S24	-1.02878	10.9692	14.2387	0.00100377	0.0255367	yes	72	DOWN	BF	C	BF72
LOC5571886	169	AAEL019788	eukaryotic translation initiation factor 5B isoform X2	-1.00214	8.5787	14.2338	0.00100536	0.0255367	yes	72	DOWN	BF	C	BF72
LOC5573827	170	AAEL010756	40S ribosomal protein S19a	-1.15002	11.9117	14.0547	0.00106585	0.0267556	yes	72	DOWN	BF	C	BF72
LOC5564545	171	AAEL004308	proteasome subunit alpha type-5	-1.294	6.48846	14.0323	0.0010737	0.0267954	yes	72	DOWN	BF	C	BF72
LOC5576121	172	AAEL002804	dolichyl-diphosphooligosaccharide--protein glycosyltransferase subunit STT3B	-1.10939	7.30213	13.9902	0.00108858	0.0270878	yes	72	DOWN	BF	C	BF72
LOC5569048	173	AAEL007344	lipopolysaccharide-induced tumor necrosis factor-alpha factor homolog	-2.70595	3.89134	13.942	0.00110595	0.0273985	yes	72	DOWN	BF	C	BF72
LOC5563646	174	AAEL021083	40S ribosomal protein S25	-1.11781	12.1843	13.8667	0.00113364	0.0278848	yes	72	DOWN	BF	C	BF72
LOC5576100	175	AAEL002789	26S proteasome non-ATPase regulatory subunit 8	-1.09333	7.24813	13.5161	0.00127303	0.0303542	yes	72	DOWN	BF	C	BF72
LOC5578243	176	AAEL015006	60S ribosomal protein L23	-1.19457	12.4442	13.3147	0.00136152	0.0318433	yes	72	DOWN	BF	C	BF72
LOC23687484	177	AAEL017064	protein jagunal isoform X2	-1.21	6.15564	13.2518	0.00139051	0.0323445	yes	72	DOWN	BF	C	BF72
LOC110678038	178	AAEL023398	uncharacterized protein LOC110678038 isoform X1	-6.47407	4.2644	13.1989	0.00141543	0.0326567	yes	72	DOWN	BF	C	BF72
LOC5564226	179	AAEL004175	40S ribosomal protein S17	-1.17848	10.118	13.1833	0.00142286	0.0326567	yes	72	DOWN	BF	C	BF72
LOC5566228	180	AAEL005266	40S ribosomal protein S14	-1.02668	11.7472	13.1626	0.00143283	0.0326567	yes	72	DOWN	BF	C	BF72
LOC5579937	181	AAEL006797	F-box/LRR-repeat protein 7	-5.88158	2.52711	13.0934	0.00146661	0.0330255	yes	72	DOWN	BF	C	BF72
LOC5568416	182	AAEL006824	cytochrome P450 4g15	-3.776	4.37088	13.0866	0.00146995	0.0330255	yes	72	DOWN	BF	C	BF72
LOC5569819	183	AAEL001308	alpha-tocopherol transfer protein-like	-1.33931	6.15806	13.0689	0.00147875	0.0331364	yes	72	DOWN	BF	C	BF72
LOC5572867	184	AAEL010087	proteasome subunit alpha type-4	-1.15048	7.18766	12.9964	0.00151542	0.0337376	yes	72	DOWN	BF	C	BF72
LOC5564567	185	AAEL014516	seminal metalloprotease 1	-8.20567	6.51655	12.9937	0.00151681	0.0337376	yes	72	DOWN	BF	C	BF72
LOC23687618	186	AAEL017198	probable 60S ribosomal protein L37-A	-1.03235	10.6545	12.9926	0.0015174	0.0337376	yes	72	DOWN	BF	C	BF72
LOC5569582	187	AAEL007771	60S ribosomal protein L22	-1.05488	11.454	12.9714	0.00152833	0.0338924	yes	72	DOWN	BF	C	BF72
LOC5564931	188	AAEL004503	40S ribosomal protein S21	-1.40706	9.11483	12.9301	0.00154981	0.03428	yes	72	DOWN	BF	C	BF72
LOC5574484	189	AAEL002401	proteasome subunit beta type-2	-1.14362	7.045	12.8931	0.00156942	0.0346242	yes	72	DOWN	BF	C	BF72
LOC5575209	190	AAEL019722	acyl-CoA synthetase family member 2%2C mitochondrial isoform X1	-1.09926	6.33117	12.8672	0.00158325	0.0348395	yes	72	DOWN	BF	C	BF72
LOC5577996	191	AAEL003396	60S ribosomal protein L32	-1.19319	10.7339	12.8275	0.00160474	0.0350685	yes	72	DOWN	BF	C	BF72
LOC5569269	192	AAEL007518	complexin isoform X8	-1.8403	4.71276	12.8237	0.00160686	0.0350685	yes	72	DOWN	BF	C	BF72
LOC5575683	193	AAEL011989	minor histocompatibility antigen H13 isoform X1	-1.06736	6.28412	12.8178	0.00161004	0.0350685	yes	72	DOWN	BF	C	BF72
LOC5574866	194	AAEL011471	60S ribosomal protein L17	-1.10715	12.1591	12.6899	0.00168181	0.0361717	yes	72	DOWN	BF	C	BF72
LOC5578123	195	AAEL003427	40S ribosomal protein S16	-1.07764	12.1849	12.5044	0.00179216	0.0380334	yes	72	DOWN	BF	C	BF72
LOC5565474	196	AAEL004798	probable chitinase 10	-8.16327	5.52122	12.4581	0.00182091	0.0382033	yes	72	DOWN	BF	C	BF72
LOC5574335	197	AAEL002349	acetyl-coenzyme A transporter 1	-1.3228	5.87022	12.2732	0.00194095	0.0401318	yes	72	DOWN	BF	C	BF72
LOC5577272	198	AAEL013121	coatomer subunit zeta-1 isoform X2	-1.31014	6.26947	12.2553	0.00195298	0.0402832	yes	72	DOWN	BF	C	BF72
LOC5578882	199	AAEL013885	uncharacterized protein LOC5578882	-6.91147	4.77079	12.0851	0.002072	0.0418865	yes	72	DOWN	BF	C	BF72
LOC5579227	200	AAEL014064	thioredoxin domain-containing protein 17	-1.0269	7.43716	12.0176	0.00212138	0.0427272	yes	72	DOWN	BF	C	BF72
LOC23687892	201	AAEL022129	dehydrogenase/reductase SDR family member on chromosome X	-2.45891	5.10544	12.0048	0.00213082	0.0428166	yes	72	DOWN	BF	C	BF72
LOC5563699	202	AAEL000545	juvenile hormone esterase	-1.52322	7.39291	11.9396	0.00218004	0.043398	yes	72	DOWN	BF	C	BF72
LOC5574271	203	AAEL022261	cuticle protein 19	-1.67423	6.10978	11.7809	0.00230495	0.0450464	yes	72	DOWN	BF	C	BF72
LOC5580030	204	AAEL009653	uncharacterized protein LOC5580030	-1.01364	11.5808	11.7029	0.00236917	0.0461962	yes	72	DOWN	BF	C	BF72
LOC5577322	205	AAEL000444	UDP-glucose:glycoprotein glucosyltransferase	-1.12956	6.8617	11.6636	0.00240232	0.0466606	yes	72	DOWN	BF	C	BF72
LOC5569813	206	AAEL001305	uncharacterized protein LOC5569813	-1.59691	7.00558	11.4809	0.00256304	0.0486466	yes	72	DOWN	BF	C	BF72
LOC5569681	207	AAEL007818	trypsin 3A1 isoform X1	-7.62449	9.31137	11.4408	0.00259992	0.0491912	yes	72	DOWN	BF	C	BF72
LOC5578361	208	AAEL003550	aquaporin AQPcic isoform X1	-1.37443	6.05559	11.39	0.00264742	0.0494802	yes	72	DOWN	BF	C	BF72
LOC5574223	1	AAEL012382	protein 5NUC	3.43504	10.6621	220.018	3.65e-13	3.12e-09	yes	6	UP	BF	A	BF6
LOC5570275	2	AAEL027949	protein draper isoform X2	2.65743	8.5212	173.475	4.13e-12	1.18e-08	yes	6	UP	BF	A	BF6
LOC5578665	3	AAEL003619	sodium-dependent nutrient amino acid transporter 1	3.79579	7.8742	151.45	1.61e-11	2.75e-08	yes	6	UP	BF	A	BF6
LOC5578454	4	AAEL000488	interleukin-1 receptor accessory protein-like 1	3.63804	7.22757	126.753	9.21e-11	9.85e-08	yes	6	UP	BF	A	BF6
LOC5576502	5	AAEL012553	tyrosine-protein kinase hopscotch	5.35377	9.07819	118.661	1.74e-10	1.66e-07	yes	6	UP	BF	A	BF6
LOC5564699	6	AAEL014567	LOW QUALITY PROTEIN: transmembrane protease serine 9	2.99466	10.6503	104.164	6e-10	4.67e-07	yes	6	UP	BF	A	BF6
LOC5571677	7	AAEL001656	putative inorganic phosphate cotransporter isoform X2	3.12707	8.16264	102.997	6.67e-10	4.76e-07	yes	6	UP	BF	A	BF6
LOC5566585	8	AAEL000759	glutamate--cysteine ligase regulatory subunit	2.92304	8.60403	100.364	8.5e-10	5.6e-07	yes	6	UP	BF	A	BF6
LOC5572713	9	AAEL023488	uncharacterized protein LOC5572713 isoform X2	2.10805	7.97402	94.7984	1.44e-09	7.72e-07	yes	6	UP	BF	A	BF6
LOC5566822	10	AAEL005666	matrix metalloproteinase-14 isoform X1	3.57939	7.3277	92.9382	1.73e-09	8.73e-07	yes	6	UP	BF	A	BF6
LOC5570793	11	AAEL008564	protein cueball isoform X2	2.23449	6.9307	89.2058	2.52e-09	1.17e-06	yes	6	UP	BF	A	BF6
LOC5580178	12	AAEL027912	sodium-coupled monocarboxylate transporter 1 isoform X1	2.52955	7.06665	84.5349	4.12e-09	1.76e-06	yes	6	UP	BF	A	BF6
LOC5564265	13	AAEL027694	uncharacterized protein LOC5564265 isoform X1	2.07113	10.5425	81.527	5.7e-09	2.32e-06	yes	6	UP	BF	A	BF6
LOC110676520	14	AAEL021886	putative uncharacterized protein DDB_G0274435	4.44113	7.1831	79.0648	7.5e-09	2.92e-06	yes	6	UP	BF	A	BF6
LOC5571215	15	AAEL007191	proton-coupled amino acid transporter-like protein CG1139	3.6814	6.915	75.4533	1.14e-08	4.05e-06	yes	6	UP	BF	A	BF6
LOC5570578	16	AAEL008389	kinase D-interacting substrate of 220 kDa isoform X5	2.53419	9.40026	70.808	1.98e-08	6.29e-06	yes	6	UP	BF	A	BF6
LOC5572566	17	AAEL009888	bumetanide-sensitive sodium-(potassium)-chloride cotransporter isoform X1	1.96494	10.1607	69.9385	2.21e-08	6.75e-06	yes	6	UP	BF	A	BF6
LOC5573072	18	AAEL010260	uncharacterized protein LOC5573072	3.05223	9.1789	68.0325	2.8e-08	8e-06	yes	6	UP	BF	A	BF6
LOC5568636	19	AAEL006990	putative phosphatidate phosphatase isoform X1	3.16558	7.27969	67.5918	2.96e-08	8.19e-06	yes	6	UP	BF	A	BF6
LOC5573382	20	AAEL023675	mucin-5AC isoform X1	3.00966	6.18258	66.9666	3.21e-08	8.59e-06	yes	6	UP	BF	A	BF6
LOC5572816	21	AAEL001888	uncharacterized protein LOC5572816 isoform X1	3.95053	6.59138	63.4421	5.09e-08	1.25e-05	yes	6	UP	BF	A	BF6
LOC5571097	22	AAEL001511	uncharacterized protein LOC5571097	3.0995	9.10534	62.147	6.06e-08	1.44e-05	yes	6	UP	BF	A	BF6
LOC5563904	23	AAEL003993	probable enoyl-CoA hydratase%2C mitochondrial	2.08854	7.07332	57.3878	1.18e-07	2.46e-05	yes	6	UP	BF	A	BF6
LOC5576348	24	AAEL002861	saccharopine dehydrogenase-like oxidoreductase	1.80099	8.52904	56.8157	1.28e-07	2.55e-05	yes	6	UP	BF	A	BF6
LOC5566827	25	AAEL005676	adenosine deaminase 2	2.69687	7.32877	54.4983	1.8e-07	3.42e-05	yes	6	UP	BF	A	BF6
LOC5576380	26	AAEL012471	cytokine receptor	2.22239	7.32215	51.2513	2.96e-07	5.14e-05	yes	6	UP	BF	A	BF6
LOC5566564	27	AAEL005492	tyrosine-protein phosphatase non-receptor type 9 isoform X3	2.08458	6.81506	51.1473	3e-07	5.14e-05	yes	6	UP	BF	A	BF6
LOC5568614	28	AAEL006982	phospholipase A1 member A isoform X2	2.92763	6.38097	49.7205	3.76e-07	6.21e-05	yes	6	UP	BF	A	BF6
LOC5572224	29	AAEL009658	trehalase isoform X1	1.43909	8.98624	49.704	3.77e-07	6.21e-05	yes	6	UP	BF	A	BF6
LOC110677813	30	AAEL024098	uncharacterized protein LOC110677813	1.58468	7.53173	49.5376	3.87e-07	6.26e-05	yes	6	UP	BF	A	BF6
LOC5571760	31	AAEL009298	N-acetylneuraminate lyase B	2.38208	9.72882	49.2748	4.04e-07	6.41e-05	yes	6	UP	BF	A	BF6
LOC5566353	32	AAEL005336	D-3-phosphoglycerate dehydrogenase	2.15491	7.87067	48.5133	4.57e-07	6.82e-05	yes	6	UP	BF	A	BF6
LOC5574526	33	AAEL011197	actin-5C	1.58873	10.6305	48.3069	4.73e-07	6.82e-05	yes	6	UP	BF	A	BF6
LOC5564972	34	AAEL004523	protein transport protein Sec61 subunit alpha	1.33702	8.29482	45.6216	7.38e-07	0.000101893	yes	6	UP	BF	A	BF6
LOC5570050	35	AAEL000185	eukaryotic translation initiation factor 5	1.59212	8.62506	42.9949	1.16e-06	0.000150737	yes	6	UP	BF	A	BF6
LOC5579901	36	AAEL001052	10 kDa heat shock protein%2C mitochondrial	2.24724	7.67575	42.9928	1.16e-06	0.000150737	yes	6	UP	BF	A	BF6
LOC23687933	37	AAEL017513	glycine-rich cell wall structural protein 1.0	2.76403	7.11022	42.5019	1.27e-06	0.000161965	yes	6	UP	BF	A	BF6
LOC5574978	38	AAEL002510	serine hydroxymethyltransferase%2C cytosolic isoform X1	2.21897	7.43288	40.4417	1.84e-06	0.000231522	yes	6	UP	BF	A	BF6
LOC5576188	39	AAEL012383	putative odorant-binding protein A10	1.29018	8.58431	40.353	1.87e-06	0.000231918	yes	6	UP	BF	A	BF6
LOC5572494	40	AAEL024717	pyrroline-5-carboxylate reductase 1%2C mitochondrial	1.97897	6.54791	39.9289	2.02e-06	0.000243733	yes	6	UP	BF	A	BF6
LOC5573696	41	AAEL010684	trehalose-phosphate phosphatase B	1.98211	6.98916	39.604	2.15e-06	0.000248756	yes	6	UP	BF	A	BF6
LOC5568513	42	AAEL006919	chymotrypsin-1	2.12073	13.6542	39.5962	2.15e-06	0.000248756	yes	6	UP	BF	A	BF6
LOC5579856	43	AAEL005849	synaptic vesicle glycoprotein 2C	1.70569	8.51434	37.2197	3.38e-06	0.000375491	yes	6	UP	BF	A	BF6
LOC5568211	44	AAEL006642	tubulin alpha-1 chain	1.6737	11.3262	35.5916	4.65e-06	0.000491636	yes	6	UP	BF	A	BF6
LOC5576330	45	AAEL019728	mucin-5AC isoform X1	3.08599	7.93823	35.3192	4.91e-06	0.000512831	yes	6	UP	BF	A	BF6
LOC5575831	46	AAEL012099	aminopeptidase N isoform X1	1.7945	8.5156	34.5875	5.69e-06	0.000573432	yes	6	UP	BF	A	BF6
LOC5568048	47	AAEL006479	uncharacterized protein LOC5568048	2.15339	6.54974	32.9084	8.05e-06	0.000774348	yes	6	UP	BF	A	BF6
LOC5567342	48	AAEL006006	EF-hand domain-containing protein D2 homolog	1.44717	6.82291	32.8329	8.18e-06	0.000777946	yes	6	UP	BF	A	BF6
LOC110681191	49	AAEL024256	solute carrier family 46 member 3-like	2.51406	6.53626	32.2395	9.27e-06	0.000872025	yes	6	UP	BF	A	BF6
LOC5576734	50	AAEL020340	uncharacterized membrane protein DDB_G0293934 isoform X1	1.37769	7.25052	31.2813	1.14e-05	0.00103895	yes	6	UP	BF	A	BF6
LOC5569950	51	AAEL008039	uncharacterized protein LOC5569950	2.03565	7.66414	31.2701	1.14e-05	0.00103895	yes	6	UP	BF	A	BF6
LOC5576972	52	AAEL003076	UDP-glucuronosyltransferase 2B31	1.46621	8.37182	31.1253	1.18e-05	0.00104968	yes	6	UP	BF	A	BF6
LOC5563795	53	AAEL020747	uncharacterized protein LOC5563795	1.56859	8.93816	30.6897	1.29e-05	0.00114219	yes	6	UP	BF	A	BF6
LOC5577231	54	AAEL003128	uncharacterized protein LOC5577231	2.34893	5.94774	28.8709	1.94e-05	0.00156687	yes	6	UP	BF	A	BF6
LOC5566800	55	AAEL005651	ethanolamine-phosphate cytidylyltransferase isoform X3	1.25849	9.28602	27.7562	2.51e-05	0.00188121	yes	6	UP	BF	A	BF6
LOC5577640	56	AAEL003228	leucine-rich repeat-containing protein 40 isoform X1	2.81551	6.29721	26.3103	3.52e-05	0.00249145	yes	6	UP	BF	A	BF6
LOC5564117	57	AAEL019408	peroxiredoxin 1	1.19223	8.65325	26.0677	3.73e-05	0.00259775	yes	6	UP	BF	A	BF6
LOC5569805	58	AAEL001323	protein takeout isoform X2	1.48943	10.6957	25.6906	4.09e-05	0.00280307	yes	6	UP	BF	A	BF6
LOC5569333	59	AAEL007555	short/branched chain specific acyl-CoA dehydrogenase%2C mitochondrial	1.89177	6.71201	25.6859	4.09e-05	0.00280307	yes	6	UP	BF	A	BF6
LOC5564334	60	AAEL022076	putative epidermal cell surface receptor isoform X5	1.49707	7.77945	25.6428	4.14e-05	0.00281005	yes	6	UP	BF	A	BF6
LOC5568761	61	AAEL007114	protein pinocchio isoform X2	1.97838	7.03369	25.351	4.44e-05	0.00294676	yes	6	UP	BF	A	BF6
LOC5579216	62	AAEL014053	V-type proton ATPase 116 kDa subunit a isoform X1	1.07534	8.0464	25.2519	4.55e-05	0.00299578	yes	6	UP	BF	A	BF6
LOC5571172	63	AAEL008862	uncharacterized protein C05D11.1	1.30958	6.55672	24.6755	5.24e-05	0.0033499	yes	6	UP	BF	A	BF6
LOC5576726	64	AAEL002972	endochitinase	4.0239	6.77565	24.6109	5.33e-05	0.0033787	yes	6	UP	BF	A	BF6
LOC5567089	65	AAEL020530	integral membrane protein GPR155	1.85456	6.54978	24.5761	5.37e-05	0.00338296	yes	6	UP	BF	A	BF6
LOC5576840	66	AAEL012825	bifunctional purine biosynthesis protein PURH	1.79902	6.39989	24.1011	6.05e-05	0.00368944	yes	6	UP	BF	A	BF6
LOC5575616	67	AAEL011946	uncharacterized protein LOC5575616	10.8576	5.14388	24.0181	6.95e-05	0.00395811	yes	6	UP	BF	A	BF6
LOC5579028	68	AAEL013963	tumor necrosis factor alpha-induced protein 8-like protein isoform X2	1.16586	7.00315	23.5355	6.98e-05	0.00395811	yes	6	UP	BF	A	BF6
LOC5577287	69	AAEL019986	uncharacterized protein LOC5577287 isoform X1	1.53052	7.05824	23.3312	7.36e-05	0.00411536	yes	6	UP	BF	A	BF6
LOC5579531	70	AAEL013857	serine protease Hayan isoform X2	2.67761	6.90857	23.1942	7.62e-05	0.00420729	yes	6	UP	BF	A	BF6
LOC5578484	71	AAEL000515	uncharacterized protein LOC5578484	1.30399	10.051	23.0524	7.9e-05	0.00430777	yes	6	UP	BF	A	BF6
LOC5566442	72	AAEL005384	phosphoribosylformylglycinamidine synthase	2.28784	6.11562	22.8668	8.29e-05	0.00448392	yes	6	UP	BF	A	BF6
LOC5574304	73	AAEL011070	uncharacterized protein LOC5574304	1.05826	10.7821	22.2503	9.73e-05	0.00508274	yes	6	UP	BF	A	BF6
LOC5567429	74	AAEL006109	uncharacterized protein LOC5567429	5.06391	7.78177	22.1096	0.000100973	0.00514969	yes	6	UP	BF	A	BF6
LOC5573460	75	AAEL010509	amphiphysin isoform X2	1.08111	7.9127	22.0835	0.00010167	0.00514969	yes	6	UP	BF	A	BF6
LOC5575386	76	AAEL011789	probable citrate synthase 2%2C mitochondrial	1.48542	8.31287	21.9815	0.00010444	0.00525884	yes	6	UP	BF	A	BF6
LOC5572513	77	AAEL009850	uncharacterized protein LOC5572513	4.57962	4.96046	21.9025	0.000106642	0.0053073	yes	6	UP	BF	A	BF6
LOC5569512	78	AAEL019819	probable phospholipid-transporting ATPase VD isoform X2	2.34992	6.06234	21.8553	0.000107982	0.00534295	yes	6	UP	BF	A	BF6
LOC5564209	79	AAEL014361	fatty-acid amide hydrolase 2	3.03145	6.52688	21.6924	0.00011275	0.0054236	yes	6	UP	BF	A	BF6
LOC5578184	80	AAEL003469	H/ACA ribonucleoprotein complex subunit 2-like protein	1.67923	7.36073	21.6743	0.000113296	0.0054236	yes	6	UP	BF	A	BF6
LOC5568331	81	AAEL001094	major egg antigen isoform X1	1.09575	8.26872	21.6266	0.00011474	0.00545652	yes	6	UP	BF	A	BF6
LOC5575925	82	AAEL012171	putative RNA-binding protein 15 isoform X1	1.26287	6.57048	21.5496	0.000117121	0.00550853	yes	6	UP	BF	A	BF6
LOC5572541	83	AAEL028144	alanine aminotransferase 1	3.16554	5.81474	21.2967	0.000125317	0.00576728	yes	6	UP	BF	A	BF6
LOC5573583	84	AAEL002130	neural/ectodermal development factor IMP-L2 isoform X2	2.61726	4.68977	21.1616	0.00012995	0.0059485	yes	6	UP	BF	A	BF6
LOC5577687	85	AAEL013320	translocon-associated protein subunit delta	1.15481	7.9253	20.9439	0.000137817	0.00620901	yes	6	UP	BF	A	BF6
LOC5575841	86	AAEL012114	troponin C isoform X2	1.19976	8.36092	20.7649	0.000144672	0.00648374	yes	6	UP	BF	A	BF6
LOC5568194	87	AAEL006611	ER membrane protein complex subunit 3	1.25442	7.10228	20.7045	0.000147071	0.00650951	yes	6	UP	BF	A	BF6
LOC5575032	88	AAEL011584	60 kDa heat shock protein%2C mitochondrial	1.77621	6.22758	20.654	0.000149107	0.00650951	yes	6	UP	BF	A	BF6
LOC5578622	89	AAEL003606	multifunctional protein ADE2	2.47114	6.62662	20.6368	0.00014981	0.00650951	yes	6	UP	BF	A	BF6
LOC5566684	90	AAEL005567	nucleosome assembly protein 1-like 4	1.00875	8.29212	20.5612	0.000152933	0.00657841	yes	6	UP	BF	A	BF6
LOC5576245	91	AAEL002848	tubulin beta-3 chain	2.89742	6.11126	19.9813	0.000179396	0.00738579	yes	6	UP	BF	A	BF6
LOC5571763	92	AAEL009287	GTP-binding nuclear protein Ran	1.24524	8.07378	19.9799	0.000179468	0.00738579	yes	6	UP	BF	A	BF6
LOC5569813	93	AAEL001305	uncharacterized protein LOC5569813	2.2362	7.00558	19.8716	0.000184944	0.00753866	yes	6	UP	BF	A	BF6
LOC5574917	94	AAEL011522	ras-related and estrogen-regulated growth inhibitor-like protein	2.05018	6.86656	19.7136	0.00019327	0.00784072	yes	6	UP	BF	A	BF6
LOC5572507	95	AAEL009843	trypsin-1	2.18431	12.1924	19.0258	0.00023458	0.00919752	yes	6	UP	BF	A	BF6
LOC5576333	96	AAEL000388	isoleucine--tRNA ligase%2C cytoplasmic	1.49553	6.50013	18.9758	0.000237934	0.00919752	yes	6	UP	BF	A	BF6
LOC5571620	97	AAEL009196	calpain-11	2.49314	5.20471	18.9671	0.000238526	0.00919752	yes	6	UP	BF	A	BF6
LOC5568139	98	AAEL020846	uncharacterized protein LOC5568139	1.0179	7.06879	18.6878	0.000258335	0.00982821	yes	6	UP	BF	A	BF6
LOC5577268	99	AAEL013128	elongation of very long chain fatty acids protein 6	1.28193	6.38107	18.5062	0.000272171	0.0101737	yes	6	UP	BF	A	BF6
LOC5578194	100	AAEL003476	calpain-C	1.4349	6.0387	18.4534	0.000276351	0.0102851	yes	6	UP	BF	A	BF6
LOC5564195	101	AAEL014345	coiled-coil domain-containing protein 47	1.28977	6.37948	18.3295	0.000286419	0.0105225	yes	6	UP	BF	A	BF6
LOC5564409	102	AAEL020477	pheromone-processing carboxypeptidase KEX1 isoform X2	1.91594	6.04983	18.2052	0.000296932	0.0108159	yes	6	UP	BF	A	BF6
LOC110676148	103	AAEL025092	extensin-2-like	2.07876	8.70174	17.8297	0.00033132	0.0118171	yes	6	UP	BF	A	BF6
LOC5579167	104	AAEL021925	organic solute transporter alpha-like protein	2.65432	4.99989	17.578	0.000356798	0.0125172	yes	6	UP	BF	A	BF6
LOC5570784	105	AAEL022646	chymotrypsin-2	4.2175	5.43899	18.4912	0.000359682	0.0125669	yes	6	UP	BF	A	BF6
LOC5577377	106	AAEL000428	tryptophan 2%2C3-dioxygenase	1.72381	5.60928	17.3697	0.000379504	0.0130533	yes	6	UP	BF	A	BF6
LOC5564179	107	AAEL004141	phosphatidylinositol transfer protein alpha isoform isoform X2	1.10402	6.56861	17.3679	0.000379706	0.0130533	yes	6	UP	BF	A	BF6
LOC5574929	108	AAEL011527	eukaryotic translation initiation factor 2 subunit 2 isoform X1	1.23302	7.79565	17.3232	0.000384783	0.013175	yes	6	UP	BF	A	BF6
LOC5573851	109	AAEL010777	thioredoxin-2	1.17087	10.3489	17.2714	0.000390756	0.0132733	yes	6	UP	BF	A	BF6
LOC5575043	110	AAEL018219	basement membrane-specific heparan sulfate proteoglycan core protein isoform X5	1.12866	9.1893	17.0366	0.000419158	0.0141259	yes	6	UP	BF	A	BF6
LOC5578684	111	AAEL003645	stearoyl-CoA desaturase 5	1.45381	6.49106	16.9671	0.000427998	0.0143673	yes	6	UP	BF	A	BF6
LOC5576918	112	AAEL012863	uncharacterized protein LOC5576918	1.07058	7.19465	16.5953	0.000478832	0.0158868	yes	6	UP	BF	A	BF6
LOC5573804	113	AAEL010727	glutaminyl-peptide cyclotransferase	1.17307	7.04776	16.5556	0.000484644	0.015956	yes	6	UP	BF	A	BF6
LOC5565726	114	AAEL004951	pupal cuticle protein 36a	1.00793	12.0252	16.4929	0.000493977	0.0160777	yes	6	UP	BF	A	BF6
LOC5568558	115	AAEL001134	probable methylmalonate-semialdehyde dehydrogenase [acylating]%2C mitochondrial	1.6687	6.44255	16.4615	0.000498719	0.0161096	yes	6	UP	BF	A	BF6
LOC5578794	116	AAEL003664	la protein homolog	1.52916	6.55923	16.2043	0.000539515	0.0171311	yes	6	UP	BF	A	BF6
LOC5572255	117	AAEL009681	rhomboid-related protein 2 isoform X1	2.26685	6.70467	16.1993	0.00054035	0.0171311	yes	6	UP	BF	A	BF6
LOC5564255	118	AAEL004193	rhophilin-2 isoform X2	1.45312	6.16432	16.1249	0.000552844	0.0173983	yes	6	UP	BF	A	BF6
LOC5568202	119	AAEL006634	acetyl-CoA acetyltransferase%2C mitochondrial	1.50377	5.77382	15.9377	0.000585691	0.0179251	yes	6	UP	BF	A	BF6
LOC5579438	120	AAEL023441	calcium release-activated calcium channel protein 1 isoform X1	1.13631	7.49378	15.808	0.000609718	0.0183842	yes	6	UP	BF	A	BF6
LOC5580175	121	AAEL002555	sodium-coupled monocarboxylate transporter 1 isoform X1	2.15866	5.18802	15.7628	0.000618328	0.0184785	yes	6	UP	BF	A	BF6
LOC5571854	122	AAEL009345	protein l(2)37Cc	1.15524	7.05222	15.7282	0.000625009	0.0185138	yes	6	UP	BF	A	BF6
LOC5565353	123	AAEL004738	methionine aminopeptidase 2	1.11471	7.20031	15.6404	0.000642345	0.0188304	yes	6	UP	BF	A	BF6
LOC5570596	124	AAEL022775	serine protease 42	3.53663	4.88063	15.5286	0.000665188	0.0194335	yes	6	UP	BF	A	BF6
LOC5572748	125	AAEL010032	translocon-associated protein subunit beta	1.11511	7.31758	15.5107	0.000668908	0.0194757	yes	6	UP	BF	A	BF6
LOC110676326	126	AAEL021293	uncharacterized protein LOC110676326	8.75551	3.42736	15.645	0.000687257	0.0198538	yes	6	UP	BF	A	BF6
LOC23687794	127	AAEL017374	probable G-protein coupled receptor Mth-like 1 isoform X3	1.69636	5.62416	15.3838	0.000696068	0.0199276	yes	6	UP	BF	A	BF6
LOC5570134	128	AAEL008099	procollagen-lysine%2C2-oxoglutarate 5-dioxygenase 3	1.52885	6.2561	15.1115	0.000758512	0.0211494	yes	6	UP	BF	A	BF6
LOC5572167	129	AAEL023148	filamin-A isoform X8	1.50519	6.61003	15.0935	0.000762859	0.0212015	yes	6	UP	BF	A	BF6
LOC5564884	130	NA	LOW QUALITY PROTEIN: ribosomal protein S6 kinase 2 beta	1.47795	6.00166	15.0566	0.00077184	0.0212442	yes	6	UP	BF	A	BF6
LOC5571581	131	AAEL014151	homeobox protein SIX1	2.49234	5.06369	14.9018	0.000810786	0.0220328	yes	6	UP	BF	A	BF6
LOC5570678	132	AAEL008473	Golgi-associated plant pathogenesis-related protein 1	2.03175	7.77201	14.8238	0.000831235	0.0223332	yes	6	UP	BF	A	BF6
LOC5572848	133	AAEL010068	putative uncharacterized protein DDB_G0277255	1.52857	6.60522	14.4832	0.000927305	0.0243489	yes	6	UP	BF	A	BF6
LOC5570900	134	AAEL001476	protein numb isoform X2	1.68471	5.56352	14.4213	0.000946031	0.0246759	yes	6	UP	BF	A	BF6
LOC23687388	135	AAEL027199	adenylosuccinate lyase	1.98579	5.03544	14.3159	0.00097891	0.0253156	yes	6	UP	BF	A	BF6
LOC5567071	136	AAEL023850	bifunctional glutamate/proline--tRNA ligase	1.28902	6.30663	14.25	0.00100008	0.0256308	yes	6	UP	BF	A	BF6
LOC5566877	137	AAEL000811	probable G-protein coupled receptor Mth-like 14	1.52679	5.96665	14.2273	0.00100748	0.0257433	yes	6	UP	BF	A	BF6
LOC5566857	138	AAEL000834	senecionine N-oxygenase isoform X1	2.32365	6.07432	14.0713	0.00106007	0.0269264	yes	6	UP	BF	A	BF6
LOC5575336	139	AAEL002592	uncharacterized protein LOC5575336	1.49363	6.85301	14.0006	0.00108488	0.027394	yes	6	UP	BF	A	BF6
LOC5571053	140	AAEL008769	serine protease SP24D	2.9751	5.66913	13.8522	0.00113905	0.0284392	yes	6	UP	BF	A	BF6
LOC5576082	141	AAEL012312	proliferation-associated protein 2G4	1.06954	6.50653	13.6819	0.0012049	0.0297033	yes	6	UP	BF	A	BF6
LOC5578623	142	AAEL003581	amidophosphoribosyltransferase	2.45964	5.94731	13.4957	0.0012817	0.030732	yes	6	UP	BF	A	BF6
LOC5573277	143	AAEL010379	multidrug resistance protein homolog 49	2.91905	6.83003	13.4717	0.00129198	0.030806	yes	6	UP	BF	A	BF6
LOC5578606	144	AAEL003594	kinesin-like protein KIN-7O	1.81096	5.48133	13.4115	0.00131818	0.0312566	yes	6	UP	BF	A	BF6
LOC5563869	145	AAEL023989	elongation of very long chain fatty acids protein 7	1.03985	7.31436	13.3362	0.00135176	0.0317886	yes	6	UP	BF	A	BF6
LOC110676173	146	AAEL019526	uncharacterized protein LOC110676173	1.61	10.3593	13.2157	0.00140748	0.0326176	yes	6	UP	BF	A	BF6
LOC5574912	147	AAEL002748	aspartate--tRNA ligase%2C cytoplasmic	1.16023	6.19643	13.1946	0.00141749	0.0326176	yes	6	UP	BF	A	BF6
LOC5575729	148	AAEL012041	sodium-independent sulfate anion transporter isoform X3	2.4793	4.74523	13.1099	0.00145847	0.0331155	yes	6	UP	BF	A	BF6
LOC110674066	149	AAEL024630	head peptide	9.47215	5.41227	13.0863	0.00147009	0.0332106	yes	6	UP	BF	A	BF6
LOC5577908	150	AAEL003347	alpha-tocopherol transfer protein-like isoform X2	1.68239	6.63528	13.0857	0.00147042	0.0332106	yes	6	UP	BF	A	BF6
LOC5578653	151	AAEL020162	sodium-independent sulfate anion transporter isoform X2	4.91235	4.27074	13.056	0.00148525	0.0333693	yes	6	UP	BF	A	BF6
LOC5563713	152	AAEL003916	glycine-rich RNA-binding protein GRP2A	1.34329	5.5179	12.7631	0.00164031	0.0359106	yes	6	UP	BF	A	BF6
LOC5574609	153	AAEL008686	serine-rich adhesin for platelets isoform X1	1.01132	6.64682	12.7391	0.00165377	0.0361129	yes	6	UP	BF	A	BF6
LOC5572850	154	AAEL010076	uncharacterized protein LOC5572850	1.61444	4.9194	12.5234	0.00178052	0.0384879	yes	6	UP	BF	A	BF6
LOC5574043	155	AAEL010883	sodium- and chloride-dependent neutral and basic amino acid transporter B(0+) isoform X2	1.02405	7.26976	12.4778	0.0018086	0.0387689	yes	6	UP	BF	A	BF6
LOC5577459	156	AAEL013206	post-GPI attachment to proteins factor 2	2.23661	4.7656	12.4718	0.00181234	0.0387689	yes	6	UP	BF	A	BF6
LOC5572378	157	AAEL009766	lipoamide acyltransferase component of branched-chain alpha-keto acid dehydrogenase complex%2C mitochondrial	1.8193	4.72591	12.4693	0.00181391	0.0387689	yes	6	UP	BF	A	BF6
LOC5569986	158	AAEL008067	transmembrane and coiled-coil domains protein 2 isoform X2	2.05037	4.76642	12.4609	0.00181914	0.0387689	yes	6	UP	BF	A	BF6
LOC5571188	159	AAEL008879	kynurenine 3-monooxygenase	1.40343	7.33611	12.4001	0.00185764	0.0391444	yes	6	UP	BF	A	BF6
LOC5567339	160	AAEL006012	fibronectin type-III domain-containing protein 3a isoform X1	2.18931	5.8873	12.3995	0.00185804	0.0391444	yes	6	UP	BF	A	BF6
LOC5573983	161	AAEL018200	uncharacterized protein LOC5573983	3.07621	4.86636	12.2766	0.00193864	0.0404751	yes	6	UP	BF	A	BF6
LOC5577489	162	AAEL013229	tubulin alpha-1 chain	1.23418	8.19124	12.1119	0.00205273	0.0422388	yes	6	UP	BF	A	BF6
LOC5566229	163	AAEL005271	rab11 family-interacting protein 5 isoform X2	1.41683	5.94407	12.0674	0.00208482	0.0423896	yes	6	UP	BF	A	BF6
LOC5564606	164	AAEL014526	sideroflexin-1	1.08604	7.11618	11.9909	0.00214126	0.0431275	yes	6	UP	BF	A	BF6
LOC110675563	165	AAEL023481	uncharacterized protein LOC110675563	7.57244	4.77093	12.3931	0.00219121	0.0438241	yes	6	UP	BF	A	BF6
LOC5567139	166	AAEL005890	heat shock protein 67B2	1.73726	5.17477	11.8358	0.00226086	0.0447985	yes	6	UP	BF	A	BF6
LOC5569181	167	AAEL007441	translocon-associated protein subunit gamma	1.16598	6.63871	11.775	0.00230972	0.045661	yes	6	UP	BF	A	BF6
LOC5574494	168	AAEL002377	small nuclear ribonucleoprotein-associated protein B	1.29417	6.43995	11.6571	0.00240786	0.0471655	yes	6	UP	BF	A	BF6
LOC5574223	1	AAEL012382	protein 5NUC	4.54176	10.6621	311.306	9.62e-15	8.23e-11	yes	24	UP	BF	B	BF24
LOC5570275	2	AAEL027949	protein draper isoform X2	3.03799	8.5212	191.155	1.54e-12	4.98e-09	yes	24	UP	BF	B	BF24
LOC5578665	3	AAEL003619	sodium-dependent nutrient amino acid transporter 1	4.30842	7.8742	168.823	5.43e-12	1.16e-08	yes	24	UP	BF	B	BF24
LOC23687933	4	AAEL017513	glycine-rich cell wall structural protein 1.0	6.34611	7.11022	155.453	1.24e-11	2.12e-08	yes	24	UP	BF	B	BF24
LOC5578454	5	AAEL000488	interleukin-1 receptor accessory protein-like 1	4.14479	7.22757	141.313	3.18e-11	4.54e-08	yes	24	UP	BF	B	BF24
LOC5573673	6	AAEL019604	synaptic vesicle membrane protein VAT-1 homolog-like	3.21053	7.83313	117.193	1.96e-10	2.4e-07	yes	24	UP	BF	B	BF24
LOC5580178	7	AAEL027912	sodium-coupled monocarboxylate transporter 1 isoform X1	3.25251	7.06665	114.902	2.37e-10	2.53e-07	yes	24	UP	BF	B	BF24
LOC5571677	8	AAEL001656	putative inorganic phosphate cotransporter isoform X2	3.5295	8.16264	111.793	3.08e-10	2.93e-07	yes	24	UP	BF	B	BF24
LOC5565726	9	AAEL004951	pupal cuticle protein 36a	3.12528	12.0252	109.772	3.66e-10	3.13e-07	yes	24	UP	BF	B	BF24
LOC5563795	10	AAEL020747	uncharacterized protein LOC5563795	3.20089	8.93816	94.6836	1.46e-09	1.04e-06	yes	24	UP	BF	B	BF24
LOC5572816	11	AAEL001888	uncharacterized protein LOC5572816 isoform X1	5.37469	6.59138	92.9608	1.73e-09	1.06e-06	yes	24	UP	BF	B	BF24
LOC5574304	12	AAEL011070	uncharacterized protein LOC5574304	2.51816	10.7821	92.9352	1.73e-09	1.06e-06	yes	24	UP	BF	B	BF24
LOC110676520	13	AAEL021886	putative uncharacterized protein DDB_G0274435	5.0104	7.1831	88.4023	2.74e-09	1.56e-06	yes	24	UP	BF	B	BF24
LOC5574917	14	AAEL011522	ras-related and estrogen-regulated growth inhibitor-like protein	5.06484	6.86656	82.4434	5.16e-09	2.6e-06	yes	24	UP	BF	B	BF24
LOC5569805	15	AAEL001323	protein takeout isoform X2	3.06217	10.6957	80.4735	6.41e-09	3.05e-06	yes	24	UP	BF	B	BF24
LOC5572566	16	AAEL009888	bumetanide-sensitive sodium-(potassium)-chloride cotransporter isoform X1	2.30888	10.1607	79.0002	7.56e-09	3.41e-06	yes	24	UP	BF	B	BF24
LOC5563614	17	AAEL018109	transmembrane protease serine 9	3.5869	6.75875	75.0245	1.19e-08	4.97e-06	yes	24	UP	BF	B	BF24
LOC5571215	18	AAEL007191	proton-coupled amino acid transporter-like protein CG1139	3.80713	6.915	72.0717	1.7e-08	6.61e-06	yes	24	UP	BF	B	BF24
LOC5577732	19	AAEL013367	mucin-5AC isoform X2	5.79627	5.15464	65.5186	3.87e-08	1.38e-05	yes	24	UP	BF	B	BF24
LOC5572494	20	AAEL024717	pyrroline-5-carboxylate reductase 1%2C mitochondrial	2.83045	6.54791	65.1215	4.08e-08	1.38e-05	yes	24	UP	BF	B	BF24
LOC5568614	21	AAEL006982	phospholipase A1 member A isoform X2	3.66648	6.38097	64.2092	4.6e-08	1.43e-05	yes	24	UP	BF	B	BF24
LOC5570578	22	AAEL008389	kinase D-interacting substrate of 220 kDa isoform X5	2.62039	9.40026	64.1073	4.66e-08	1.43e-05	yes	24	UP	BF	B	BF24
LOC5564699	23	AAEL014567	LOW QUALITY PROTEIN: transmembrane protease serine 9	2.42009	10.6503	63.2404	5.23e-08	1.54e-05	yes	24	UP	BF	B	BF24
LOC5564094	24	AAEL014311	tetraspanin-18	2.01091	8.98019	62.7619	5.58e-08	1.59e-05	yes	24	UP	BF	B	BF24
LOC5566344	25	AAEL020936	carbonic anhydrase 1	4.5172	7.09639	58.8879	9.52e-08	2.4e-05	yes	24	UP	BF	B	BF24
LOC5569692	26	AAEL019727	uncharacterized protein LOC5569692 isoform X2	1.74356	13.6795	56.3584	1.37e-07	3.08e-05	yes	24	UP	BF	B	BF24
LOC5573072	27	AAEL010260	uncharacterized protein LOC5573072	2.81413	9.1789	52.2435	2.53e-07	5.05e-05	yes	24	UP	BF	B	BF24
LOC23687794	28	AAEL017374	probable G-protein coupled receptor Mth-like 1 isoform X3	3.6275	5.62416	51.6869	2.76e-07	5.37e-05	yes	24	UP	BF	B	BF24
LOC5572713	29	AAEL023488	uncharacterized protein LOC5572713 isoform X2	1.65892	7.97402	51.3716	2.9e-07	5.4e-05	yes	24	UP	BF	B	BF24
LOC110681191	30	AAEL024256	solute carrier family 46 member 3-like	3.4837	6.53626	49.8863	3.67e-07	6.68e-05	yes	24	UP	BF	B	BF24
LOC5579856	31	AAEL005849	synaptic vesicle glycoprotein 2C	2.20656	8.51434	49.0485	4.19e-07	7.47e-05	yes	24	UP	BF	B	BF24
LOC5564185	32	AAEL014335	uncharacterized protein LOC5564185	1.95722	6.99011	48.4348	4.63e-07	8.09e-05	yes	24	UP	BF	B	BF24
LOC5575043	33	AAEL018219	basement membrane-specific heparan sulfate proteoglycan core protein isoform X5	2.17777	9.1893	47.7675	5.16e-07	8.84e-05	yes	24	UP	BF	B	BF24
LOC5574043	34	AAEL010883	sodium- and chloride-dependent neutral and basic amino acid transporter B(0+) isoform X2	2.28477	7.26976	46.4918	6.38e-07	0.000107003	yes	24	UP	BF	B	BF24
LOC5568513	35	AAEL006919	chymotrypsin-1	2.51414	13.6542	46.319	6.56e-07	0.000107638	yes	24	UP	BF	B	BF24
LOC5576380	36	AAEL012471	cytokine receptor	2.30705	7.32215	46.2267	6.66e-07	0.000107638	yes	24	UP	BF	B	BF24
LOC5566857	37	AAEL000834	senecionine N-oxygenase isoform X1	4.98667	6.07432	44.8996	8.35e-07	0.000127565	yes	24	UP	BF	B	BF24
LOC5567342	38	AAEL006006	EF-hand domain-containing protein D2 homolog	1.88271	6.82291	44.4763	8.97e-07	0.000134778	yes	24	UP	BF	B	BF24
LOC5576330	39	AAEL019728	mucin-5AC isoform X1	3.7478	7.93823	43.625	1.04e-06	0.000153523	yes	24	UP	BF	B	BF24
LOC5576972	40	AAEL003076	UDP-glucuronosyltransferase 2B31	1.93978	8.37182	43.3928	1.08e-06	0.000156454	yes	24	UP	BF	B	BF24
LOC5575111	41	AAEL011658	carboxypeptidase Q	1.75114	7.59375	42.2119	1.33e-06	0.00018682	yes	24	UP	BF	B	BF24
LOC5569868	42	AAEL007979	P protein	2.30171	6.7973	41.8824	1.42e-06	0.00018682	yes	24	UP	BF	B	BF24
LOC5566822	43	AAEL005666	matrix metalloproteinase-14 isoform X1	2.44028	7.3277	41.8721	1.42e-06	0.00018682	yes	24	UP	BF	B	BF24
LOC110676148	44	AAEL025092	extensin-2-like	3.58087	8.70174	40.6309	1.78e-06	0.000226965	yes	24	UP	BF	B	BF24
LOC5571760	45	AAEL009298	N-acetylneuraminate lyase B	2.29208	9.72882	39.4945	2.19e-06	0.000264227	yes	24	UP	BF	B	BF24
LOC5576802	46	AAEL018249	aminopeptidase N	1.53983	12.28	38.9046	2.45e-06	0.000279664	yes	24	UP	BF	B	BF24
LOC5570171	47	AAEL008138	ATP-binding cassette sub-family G member 1 isoform X1	3.74479	6.25583	38.8216	2.49e-06	0.000279664	yes	24	UP	BF	B	BF24
LOC5574074	48	AAEL023332	venom dipeptidyl peptidase 4 isoform X2	1.75494	9.0673	38.7123	2.54e-06	0.000279664	yes	24	UP	BF	B	BF24
LOC5576726	49	AAEL002972	endochitinase	5.65603	6.77565	38.6914	2.55e-06	0.000279664	yes	24	UP	BF	B	BF24
LOC5569049	50	AAEL007342	lipopolysaccharide-induced tumor necrosis factor-alpha factor homolog	1.94047	7.97014	38.142	2.83e-06	0.000302664	yes	24	UP	BF	B	BF24
LOC5573460	51	AAEL010509	amphiphysin isoform X2	1.57081	7.9127	36.4802	3.9e-06	0.000407322	yes	24	UP	BF	B	BF24
LOC5567429	52	AAEL006109	uncharacterized protein LOC5567429	7.16684	7.78177	36.2314	4.1e-06	0.000419736	yes	24	UP	BF	B	BF24
LOC5579216	53	AAEL014053	V-type proton ATPase 116 kDa subunit a isoform X1	1.43436	8.0464	35.4872	4.75e-06	0.000467369	yes	24	UP	BF	B	BF24
LOC5576245	54	AAEL002848	tubulin beta-3 chain	4.28429	6.11126	33.988	6.44e-06	0.000605393	yes	24	UP	BF	B	BF24
LOC5568048	55	AAEL006479	uncharacterized protein LOC5568048	2.37761	6.54974	33.9228	6.52e-06	0.000606888	yes	24	UP	BF	B	BF24
LOC5563616	56	AAEL000028	serine protease easter	1.54087	10.0789	33.5688	7.02e-06	0.000645838	yes	24	UP	BF	B	BF24
LOC5573382	57	AAEL023675	mucin-5AC isoform X1	2.2126	6.18258	33.1058	7.73e-06	0.00068175	yes	24	UP	BF	B	BF24
LOC5574178	58	AAEL019806	CTL-like protein 2 isoform X2	2.1958	6.88284	33.0333	7.84e-06	0.00068508	yes	24	UP	BF	B	BF24
LOC5566800	59	AAEL005651	ethanolamine-phosphate cytidylyltransferase isoform X3	1.55307	9.28602	32.8768	8.1e-06	0.000693739	yes	24	UP	BF	B	BF24
LOC5576866	60	AAEL019514	uncharacterized protein LOC5576866 isoform X5	1.32358	9.21836	32.6571	8.49e-06	0.000705343	yes	24	UP	BF	B	BF24
LOC5568761	61	AAEL007114	protein pinocchio isoform X2	2.52391	7.03369	32.4768	8.82e-06	0.000717819	yes	24	UP	BF	B	BF24
LOC5575836	62	AAEL012098	synaptic vesicle glycoprotein 2C isoform X1	1.27393	11.0469	32.1948	9.36e-06	0.000728275	yes	24	UP	BF	B	BF24
LOC5578270	63	AAEL008639	calsyntenin-1	1.87293	7.74161	30.585	1.32e-05	0.00100747	yes	24	UP	BF	B	BF24
LOC5575616	64	AAEL011946	uncharacterized protein LOC5575616	12.5394	5.14388	30.9676	1.43e-05	0.00104715	yes	24	UP	BF	B	BF24
LOC5568331	65	AAEL001094	major egg antigen isoform X1	1.4635	8.26872	30.2066	1.44e-05	0.00104715	yes	24	UP	BF	B	BF24
LOC5579847	66	AAEL019982	probable Ras GTPase-activating protein isoform X4	1.94396	6.77206	29.9219	1.53e-05	0.00108436	yes	24	UP	BF	B	BF24
LOC5571080	67	AAEL008787	V-type proton ATPase catalytic subunit A	1.07128	10.7984	29.1509	1.82e-05	0.00126749	yes	24	UP	BF	B	BF24
LOC5573818	68	AAEL010738	electrogenic sodium bicarbonate cotransporter 1 isoform X4	1.4124	8.98452	29.0465	1.86e-05	0.00128723	yes	24	UP	BF	B	BF24
LOC5569924	69	AAEL008024	uncharacterized protein LOC5569924	1.38928	8.47978	28.9729	1.9e-05	0.00129834	yes	24	UP	BF	B	BF24
LOC5577498	70	AAEL003194	xaa-Pro aminopeptidase ApepP	1.89409	7.36087	28.6245	2.05e-05	0.00138308	yes	24	UP	BF	B	BF24
LOC5579531	71	AAEL013857	serine protease Hayan isoform X2	3.25037	6.90857	28.5541	2.09e-05	0.00139448	yes	24	UP	BF	B	BF24
LOC110676152	72	AAEL027052	loricrin-like	2.36659	10.9278	28.2771	2.22e-05	0.00146287	yes	24	UP	BF	B	BF24
LOC5563869	73	AAEL023989	elongation of very long chain fatty acids protein 7	1.70079	7.31436	27.788	2.49e-05	0.00155452	yes	24	UP	BF	B	BF24
LOC110678523	74	AAEL021605	glycine-rich cell wall structural protein-like isoform X1	1.66293	8.79847	27.7862	2.49e-05	0.00155452	yes	24	UP	BF	B	BF24
LOC5579855	75	AAEL018354	oxysterol-binding protein 1 isoform X3	1.90956	7.21143	27.3878	2.73e-05	0.00165494	yes	24	UP	BF	B	BF24
LOC5567089	76	AAEL020530	integral membrane protein GPR155	2.16223	6.54978	27.3334	2.76e-05	0.00165494	yes	24	UP	BF	B	BF24
LOC5575729	77	AAEL012041	sodium-independent sulfate anion transporter isoform X3	4.04257	4.74523	27.0514	2.95e-05	0.00174381	yes	24	UP	BF	B	BF24
LOC5571458	78	AAEL009093	protein crumbs isoform X3	1.71734	8.91402	26.9049	3.06e-05	0.00179275	yes	24	UP	BF	B	BF24
LOC5579140	79	AAEL019512	MAGUK p55 subfamily member 5-A isoform X2	1.69636	8.51165	26.5701	3.31e-05	0.00192757	yes	24	UP	BF	B	BF24
LOC5578673	80	AAEL003624	sodium-dependent nutrient amino acid transporter 1	1.38351	10.3623	26.4054	3.44e-05	0.00199121	yes	24	UP	BF	B	BF24
LOC5576948	81	NA	LOW QUALITY PROTEIN: uncharacterized protein LOC5576948	1.96633	8.22861	26.0209	3.78e-05	0.00213181	yes	24	UP	BF	B	BF24
LOC5564334	82	AAEL022076	putative epidermal cell surface receptor isoform X5	1.65249	7.77945	25.6044	4.17e-05	0.00230019	yes	24	UP	BF	B	BF24
LOC110675563	83	AAEL023481	uncharacterized protein LOC110675563	10.7054	4.77093	27.3169	4.3e-05	0.00233244	yes	24	UP	BF	B	BF24
LOC5576370	84	AAEL012466	integrin beta-PS isoform X4	1.43322	7.92194	25.4689	4.31e-05	0.00233244	yes	24	UP	BF	B	BF24
LOC5574271	85	AAEL022261	cuticle protein 19	2.89948	6.10978	25.4522	4.33e-05	0.00233244	yes	24	UP	BF	B	BF24
LOC5575879	86	AAEL026432	uncharacterized protein LOC5575879 isoform X2	1.3707	9.98063	25.4046	4.38e-05	0.00234493	yes	24	UP	BF	B	BF24
LOC5565700	87	AAEL004930	carbonic anhydrase	1.45296	9.12337	25.369	4.42e-05	0.00235069	yes	24	UP	BF	B	BF24
LOC5564863	88	AAEL026837	organic cation transporter protein	2.05268	7.15191	25.3437	4.45e-05	0.00235069	yes	24	UP	BF	B	BF24
LOC5569950	89	AAEL008039	uncharacterized protein LOC5569950	1.96444	7.66414	24.9338	4.92e-05	0.00257135	yes	24	UP	BF	B	BF24
LOC5572224	90	AAEL009658	trehalase isoform X1	1.11165	8.98624	24.6333	5.3e-05	0.0027291	yes	24	UP	BF	B	BF24
LOC5571030	91	AAEL008764	pro-resilin	1.16551	11.0441	24.6141	5.32e-05	0.0027291	yes	24	UP	BF	B	BF24
LOC5578065	92	AAEL013492	phenoloxidase 2	3.5502	6.76061	24.4588	5.53e-05	0.00278706	yes	24	UP	BF	B	BF24
LOC5564255	93	AAEL004193	rhophilin-2 isoform X2	2.04145	6.16432	24.4261	5.58e-05	0.00278706	yes	24	UP	BF	B	BF24
LOC5568400	94	AAEL019697	A disintegrin and metalloproteinase with thrombospondin motifs 4 isoform X1	3.62598	8.16165	24.3762	5.65e-05	0.0027952	yes	24	UP	BF	B	BF24
LOC5564518	95	AAEL019716	microtubule-associated protein Jupiter isoform X4	2.54706	5.40575	24.152	5.98e-05	0.00290609	yes	24	UP	BF	B	BF24
LOC5575831	96	AAEL012099	aminopeptidase N isoform X1	1.64145	8.5156	24.0481	6.13e-05	0.00293295	yes	24	UP	BF	B	BF24
LOC5574607	97	AAEL002412	monocarboxylate transporter 12	2.04763	5.35423	23.9212	6.33e-05	0.00301084	yes	24	UP	BF	B	BF24
LOC5568636	98	AAEL006990	putative phosphatidate phosphatase isoform X1	1.9198	7.27969	23.6559	6.77e-05	0.00316764	yes	24	UP	BF	B	BF24
LOC5574404	99	AAEL011116	14-3-3 protein epsilon	1.28832	9.221	23.5531	6.95e-05	0.00322074	yes	24	UP	BF	B	BF24
LOC5564544	100	AAEL004319	epidermal growth factor receptor isoform X2	1.44087	8.03509	23.4925	7.06e-05	0.00324873	yes	24	UP	BF	B	BF24
LOC5577640	101	AAEL003228	leucine-rich repeat-containing protein 40 isoform X1	2.80483	6.29721	22.994	8.02e-05	0.00364554	yes	24	UP	BF	B	BF24
LOC5571607	102	AAEL009198	major facilitator superfamily domain-containing protein 8 isoform X1	1.693	7.2178	22.9415	8.13e-05	0.00366271	yes	24	UP	BF	B	BF24
LOC5578653	103	AAEL020162	sodium-independent sulfate anion transporter isoform X2	7.36282	4.27074	22.1877	9.89e-05	0.00423383	yes	24	UP	BF	B	BF24
LOC5568181	104	AAEL023253	probable cationic amino acid transporter	2.80691	4.85193	22.1008	0.000101208	0.00431016	yes	24	UP	BF	B	BF24
LOC5568117	105	AAEL006563	vitellogenic carboxypeptidase	9.28347	8.6603	21.9756	0.000104604	0.00441088	yes	24	UP	BF	B	BF24
LOC5572461	106	AAEL001808	uncharacterized protein LOC5572461	2.24661	6.31917	21.8219	0.000108942	0.00454897	yes	24	UP	BF	B	BF24
LOC5564816	107	AAEL014636	rho-related BTB domain-containing protein 1 isoform X2	2.74072	5.18136	21.3963	0.000122016	0.00497359	yes	24	UP	BF	B	BF24
LOC5576286	108	AAEL012440	ileal sodium/bile acid cotransporter isoform X2	1.59924	7.15905	21.2214	0.000127876	0.0051633	yes	24	UP	BF	B	BF24
LOC5571097	109	AAEL001511	uncharacterized protein LOC5571097	1.82457	9.10534	21.0218	0.000134945	0.00537269	yes	24	UP	BF	B	BF24
LOC5566873	110	AAEL000821	uncharacterized protein LOC5566873 isoform X1	4.04201	5.80132	20.7905	0.000143668	0.00569352	yes	24	UP	BF	B	BF24
LOC5573865	111	AAEL010785	uncharacterized protein LOC5573865	2.19953	5.63653	20.5863	0.000151889	0.00594671	yes	24	UP	BF	B	BF24
LOC5572535	112	AAEL009864	uncharacterized protein LOC5572535	1.20334	8.57563	20.5802	0.000152141	0.00594671	yes	24	UP	BF	B	BF24
LOC5572944	113	AAEL020528	uncharacterized protein LOC5572944 isoform X1	2.47671	4.75903	20.5587	0.000153037	0.00595455	yes	24	UP	BF	B	BF24
LOC5576242	114	AAEL002835	oxidative stress-induced growth inhibitor 2 isoform X1	1.30823	7.25866	19.9185	0.000182549	0.00694499	yes	24	UP	BF	B	BF24
LOC5575841	115	AAEL012114	troponin C isoform X2	1.29627	8.36092	19.7018	0.000193905	0.00721663	yes	24	UP	BF	B	BF24
LOC5573342	116	AAEL010434	vitellogenin-A1	9.60554	9.5633	19.4743	0.000206664	0.00759246	yes	24	UP	BF	B	BF24
LOC5571775	117	AAEL009291	venom serine carboxypeptidase	1.78741	9.28611	19.4572	0.00020766	0.00759645	yes	24	UP	BF	B	BF24
LOC5577230	118	AAEL003133	Ig-like and fibronectin type-III domain-containing protein 1	1.51007	8.20455	19.4085	0.000210518	0.00763574	yes	24	UP	BF	B	BF24
LOC110676326	119	AAEL021293	uncharacterized protein LOC110676326	10.192	3.42736	19.6083	0.000218278	0.00782289	yes	24	UP	BF	B	BF24
LOC5565237	120	AAEL014762	zinc transporter ZIP13 homolog	1.13061	6.82364	19.2778	0.000218419	0.00782289	yes	24	UP	BF	B	BF24
LOC5576734	121	AAEL020340	uncharacterized membrane protein DDB_G0293934 isoform X1	1.20302	7.25052	19.2279	0.00022152	0.00790089	yes	24	UP	BF	B	BF24
LOC5566936	122	AAEL005699	serine incorporator 1 isoform X1	1.20274	7.46923	19.1636	0.000225588	0.00801259	yes	24	UP	BF	B	BF24
LOC5571188	123	AAEL008879	kynurenine 3-monooxygenase	1.97729	7.33611	19.1331	0.000227541	0.00801543	yes	24	UP	BF	B	BF24
LOC5568365	124	AAEL001091	NADP-dependent malic enzyme	2.34383	5.57758	19.0274	0.00023447	0.00816763	yes	24	UP	BF	B	BF24
LOC5571027	125	AAEL008760	transmembrane protein 164	3.85075	5.18818	19.0236	0.000234724	0.00816763	yes	24	UP	BF	B	BF24
LOC5569163	126	AAEL026357	cysteine dioxygenase type 1	4.25632	4.58051	19.0089	0.00023571	0.00816873	yes	24	UP	BF	B	BF24
LOC5566485	127	AAEL005422	delta-1-pyrroline-5-carboxylate dehydrogenase%2C mitochondrial	1.04976	7.57533	18.922	0.000241606	0.00833931	yes	24	UP	BF	B	BF24
LOC5563780	128	AAEL019562	protein tramtrack%2C alpha isoform isoform X2	1.49514	6.61392	18.8047	0.000249833	0.00858863	yes	24	UP	BF	B	BF24
LOC5579043	129	AAEL013987	uncharacterized protein LOC5579043	1.16323	7.82696	18.7579	0.000253202	0.00866965	yes	24	UP	BF	B	BF24
LOC5564996	130	AAEL004517	uncharacterized protein LOC5564996	1.23055	6.57193	18.7362	0.000254779	0.00868887	yes	24	UP	BF	B	BF24
LOC5577984	131	AAEL013458	glutamine synthetase 2 cytoplasmic isoform X3	1.10215	11.9447	18.5815	0.000266341	0.00885986	yes	24	UP	BF	B	BF24
LOC5568081	132	AAEL006516	V-type proton ATPase subunit H isoform X2	1.01679	8.91316	18.4376	0.000277614	0.00910489	yes	24	UP	BF	B	BF24
LOC5571786	133	AAEL009314	solute carrier family 46 member 3	3.87278	5.87531	18.1745	0.000299592	0.00967738	yes	24	UP	BF	B	BF24
LOC5571274	134	AAEL001570	uncharacterized protein LOC5571274	1.01684	9.25587	17.9297	0.000321753	0.0102769	yes	24	UP	BF	B	BF24
LOC110674263	135	AAEL023991	uncharacterized protein LOC110674263	1.07905	9.02401	17.9103	0.000323582	0.0102845	yes	24	UP	BF	B	BF24
LOC5571596	136	AAEL009185	arginine kinase isoform X1	1.16162	9.73933	17.8935	0.000325179	0.0102845	yes	24	UP	BF	B	BF24
LOC5567126	137	AAEL005879	vinculin	1.59512	6.72886	17.8892	0.000325595	0.0102845	yes	24	UP	BF	B	BF24
LOC5566585	138	AAEL000759	glutamate--cysteine ligase regulatory subunit	1.2304	8.60403	17.4148	0.000374455	0.0114476	yes	24	UP	BF	B	BF24
LOC5565484	139	AAEL004814	sodium/potassium/calcium exchanger 4	3.85287	8.8936	16.9186	0.000434282	0.0127739	yes	24	UP	BF	B	BF24
LOC5565997	140	AAEL009588	probable nuclear hormone receptor HR3 isoform X3	12.4926	2.99866	17.0906	0.000445657	0.0130199	yes	24	UP	BF	B	BF24
LOC5565109	141	AAEL004591	uncharacterized protein LOC5565109	1.00119	7.43872	16.7812	0.000452638	0.0131185	yes	24	UP	BF	B	BF24
LOC5574652	142	AAEL011292	aminopeptidase N	2.79215	9.68755	16.7739	0.000453629	0.0131185	yes	24	UP	BF	B	BF24
LOC5566239	143	AAEL005256	flocculation protein FLO11	5.61941	4.19071	16.5602	0.000483963	0.0137632	yes	24	UP	BF	B	BF24
LOC5567518	144	AAEL006138	vitellogenin-A1-like	11.2883	10.2956	16.4122	0.000506272	0.0141624	yes	24	UP	BF	B	BF24
LOC5578839	145	AAEL019482	protein slowmo	1.12035	7.56962	16.3492	0.0005161	0.014251	yes	24	UP	BF	B	BF24
LOC5576797	146	AAEL012782	serine protease snake	3.38318	5.16	16.2137	0.000537971	0.0146657	yes	24	UP	BF	B	BF24
LOC5566091	147	AAEL005160	sodium-independent sulfate anion transporter isoform X1	2.33889	6.01112	16.1743	0.000544517	0.014797	yes	24	UP	BF	B	BF24
LOC5567551	148	AAEL006126	vitellogenin-A1-like	9.83433	9.30943	16.0507	0.000565621	0.0150832	yes	24	UP	BF	B	BF24
LOC5573102	149	AAEL010294	MAGUK p55 subfamily member 7 isoform X4	2.8794	4.56483	15.9844	0.000577301	0.0152994	yes	24	UP	BF	B	BF24
LOC5564606	150	AAEL014526	sideroflexin-1	1.3945	7.11618	15.6451	0.000641404	0.0167903	yes	24	UP	BF	B	BF24
LOC5573421	151	AAEL002049	protein cycle isoform X3	2.00423	5.32904	15.5528	0.000660153	0.0172284	yes	24	UP	BF	B	BF24
LOC5568484	152	AAEL021556	F-actin-methionine sulfoxide oxidase Mical isoform X3	1.54626	6.44044	15.3175	0.000710752	0.0183808	yes	24	UP	BF	B	BF24
LOC5573983	153	AAEL018200	uncharacterized protein LOC5573983	3.74837	4.86636	15.2789	0.000719443	0.0184966	yes	24	UP	BF	B	BF24
LOC5580311	154	AAEL003014	zinc finger protein 704 isoform X1	1.34584	7.03921	15.2019	0.000737136	0.0188355	yes	24	UP	BF	B	BF24
LOC5578811	155	AAEL013853	uncharacterized protein LOC5578811	4.05965	4.6222	15.0368	0.000776709	0.0194404	yes	24	UP	BF	B	BF24
LOC5568139	156	AAEL020846	uncharacterized protein LOC5568139	1.02986	7.06879	14.994	0.000787351	0.0194495	yes	24	UP	BF	B	BF24
LOC5567647	157	NA	LOW QUALITY PROTEIN: spectrin beta chain%2C non-erythrocytic 5	1.31389	8.58097	14.9907	0.000788172	0.0194495	yes	24	UP	BF	B	BF24
LOC5567540	158	AAEL006143	chaoptin	1.01699	8.985	14.8762	0.000817436	0.0198786	yes	24	UP	BF	B	BF24
LOC5575573	159	AAEL002678	ras suppressor protein 1	1.46148	6.08543	14.7666	0.00084658	0.020356	yes	24	UP	BF	B	BF24
LOC5571053	160	AAEL008769	serine protease SP24D	3.32173	5.66913	14.587	0.000896788	0.0212646	yes	24	UP	BF	B	BF24
LOC5574115	161	AAEL002253	fringe glycosyltransferase	2.7191	5.29762	14.5173	0.000917161	0.0216278	yes	24	UP	BF	B	BF24
LOC5571581	162	AAEL014151	homeobox protein SIX1	2.67201	5.06369	14.5002	0.000922241	0.0216879	yes	24	UP	BF	B	BF24
LOC5572546	163	AAEL009869	low-density lipoprotein receptor-related protein 2 isoform X2	1.45491	8.82165	14.4792	0.000928508	0.0217754	yes	24	UP	BF	B	BF24
LOC5575406	164	AAEL011809	glucose dehydrogenase [FAD%2C quinone] isoform X1	2.761	7.05715	14.4557	0.000935575	0.0218216	yes	24	UP	BF	B	BF24
LOC5568791	165	AAEL007127	GATA zinc finger domain-containing protein 7	1.0559	7.92606	14.3141	0.000979484	0.0226605	yes	24	UP	BF	B	BF24
LOC5572622	166	AAEL009936	uncharacterized protein LOC5572622	1.22427	6.2096	14.2555	0.000998295	0.0230334	yes	24	UP	BF	B	BF24
LOC5580008	167	AAEL009642	cathepsin B-like cysteine proteinase 3	7.21051	5.61618	14.162	0.00102915	0.0235548	yes	24	UP	BF	B	BF24
LOC5566382	168	AAEL005347	breast cancer anti-estrogen resistance protein 3 homolog isoform X4	4.1547	4.26237	13.8018	0.00115814	0.0258169	yes	24	UP	BF	B	BF24
LOC5578246	169	AAEL013585	protein G12	2.56157	5.39122	13.2516	0.00139063	0.03006	yes	24	UP	BF	B	BF24
LOC5572507	170	AAEL009843	trypsin-1	1.94062	12.1924	13.1406	0.00144348	0.030968	yes	24	UP	BF	B	BF24
LOC5563734	171	AAEL019761	superoxide dismutase [Cu-Zn]	7.84332	2.62427	12.9432	0.00154294	0.0327732	yes	24	UP	BF	B	BF24
LOC5576843	172	AAEL012823	polypeptide N-acetylgalactosaminyltransferase 1	2.74546	4.3229	12.9078	0.00156157	0.0329238	yes	24	UP	BF	B	BF24
LOC5575832	173	AAEL012103	aminopeptidase N isoform X1	2.39233	5.78453	12.6804	0.00168726	0.0347371	yes	24	UP	BF	B	BF24
LOC5579876	174	AAEL005980	lipoma HMGIC fusion partner-like 3 protein isoform X1	1.44675	6.41699	12.6185	0.00172334	0.0351233	yes	24	UP	BF	B	BF24
LOC5579278	175	AAEL015631	asparagine synthetase [glutamine-hydrolyzing] 1	1.15034	7.52886	12.5686	0.00175309	0.0354762	yes	24	UP	BF	B	BF24
LOC5573800	176	AAEL019579	furin-like protease 2	1.10997	7.77194	12.4324	0.00183709	0.0368278	yes	24	UP	BF	B	BF24
LOC5578122	177	AAEL003425	uncharacterized protein LOC5578122 isoform X1	1.18526	7.38184	12.3583	0.00188464	0.0376049	yes	24	UP	BF	B	BF24
LOC23687871	178	AAEL017451	angiotensin-converting enzyme	1.42927	6.06825	12.3336	0.0019008	0.0378393	yes	24	UP	BF	B	BF24
LOC5565906	179	AAEL000719	uncharacterized protein LOC5565906 isoform X3	2.63561	4.60024	12.2518	0.0019554	0.0387846	yes	24	UP	BF	B	BF24
LOC5575585	180	AAEL019950	disintegrin and metalloproteinase domain-containing protein 10 isoform X1	1.29242	6.52281	12.2422	0.00196189	0.0387846	yes	24	UP	BF	B	BF24
LOC5563569	181	AAEL026937	serine protease easter isoform X2	10.7923	2.42556	12.2059	0.00208736	0.04074	yes	24	UP	BF	B	BF24
LOC5579337	182	AAEL019957	gamma-glutamyltranspeptidase 1 isoform X2	2.52885	5.58898	11.9381	0.00218117	0.0423673	yes	24	UP	BF	B	BF24
LOC5576319	183	AAEL000405	teneurin-m isoform X9	1.68927	5.43116	11.7499	0.00233021	0.0445237	yes	24	UP	BF	B	BF24
LOC5577130	184	AAEL013026	soluble guanylate cyclase 89Db	3.16869	4.28887	11.6792	0.00238911	0.0452452	yes	24	UP	BF	B	BF24
LOC5577739	185	AAEL019455	ras-related protein Rap-2a	1.73699	5.60191	11.6139	0.00244491	0.0457952	yes	24	UP	BF	B	BF24
LOC5571567	186	AAEL009154	glutathione synthetase isoform X2	1.48594	6.03343	11.5968	0.00245978	0.0458445	yes	24	UP	BF	B	BF24
LOC5566942	187	AAEL005535	beta-1%2C4-mannosyl-glycoprotein 4-beta-N-acetylglucosaminyltransferase	1.54963	5.56441	11.4219	0.00261753	0.0482889	yes	24	UP	BF	B	BF24
LOC5573673	1	AAEL019604	synaptic vesicle membrane protein VAT-1 homolog-like	3.2251	7.83313	129.353	7.56e-11	1.12e-07	yes	72	UP	BF	C	BF72
LOC5574223	2	AAEL012382	protein 5NUC	2.48793	10.6621	123.119	1.22e-10	1.31e-07	yes	72	UP	BF	C	BF72
LOC5572566	3	AAEL009888	bumetanide-sensitive sodium-(potassium)-chloride cotransporter isoform X1	2.65069	10.1607	112.089	3e-10	2.33e-07	yes	72	UP	BF	C	BF72
LOC110676148	4	AAEL025092	extensin-2-like	5.03684	8.70174	73.9362	1.36e-08	4.85e-06	yes	72	UP	BF	C	BF72
LOC5568331	5	AAEL001094	major egg antigen isoform X1	2.1514	8.26872	70.5206	2.05e-08	7.03e-06	yes	72	UP	BF	C	BF72
LOC5564892	6	AAEL004451	organic cation transporter protein isoform X1	3.32842	6.99949	68.818	2.54e-08	8.05e-06	yes	72	UP	BF	C	BF72
LOC23687933	7	AAEL017513	glycine-rich cell wall structural protein 1.0	3.54727	7.11022	63.9653	4.75e-08	1.36e-05	yes	72	UP	BF	C	BF72
LOC5564094	8	AAEL014311	tetraspanin-18	1.8535	8.98019	60.69	7.4e-08	2.04e-05	yes	72	UP	BF	C	BF72
LOC5580178	9	AAEL027912	sodium-coupled monocarboxylate transporter 1 isoform X1	2.15009	7.06665	60.4882	7.61e-08	2.04e-05	yes	72	UP	BF	C	BF72
LOC5563795	10	AAEL020747	uncharacterized protein LOC5563795	2.34518	8.93816	59.8967	8.26e-08	2.14e-05	yes	72	UP	BF	C	BF72
LOC5564185	11	AAEL014335	uncharacterized protein LOC5564185	2.05338	6.99011	58.9822	9.39e-08	2.3e-05	yes	72	UP	BF	C	BF72
LOC5564976	12	AAEL004532	glyoxylate reductase/hydroxypyruvate reductase isoform X1	2.10323	9.48764	55.6353	1.52e-07	3.38e-05	yes	72	UP	BF	C	BF72
LOC5572364	13	AAEL009749	sialin	6.69535	6.43186	55.566	1.54e-07	3.38e-05	yes	72	UP	BF	C	BF72
LOC5571607	14	AAEL009198	major facilitator superfamily domain-containing protein 8 isoform X1	2.52711	7.2178	53.0727	2.23e-07	4.55e-05	yes	72	UP	BF	C	BF72
LOC5569178	15	AAEL007452	uncharacterized protein LOC5569178 isoform X6	1.65277	7.28054	52.7538	2.34e-07	4.67e-05	yes	72	UP	BF	C	BF72
LOC5576972	16	AAEL003076	UDP-glucuronosyltransferase 2B31	1.93284	8.37182	48.5898	4.51e-07	8.59e-05	yes	72	UP	BF	C	BF72
LOC5567473	17	AAEL000931	alkaline phosphatase 4	2.13524	10.1672	46.4223	6.45e-07	0.000117467	yes	72	UP	BF	C	BF72
LOC5569868	18	AAEL007979	P protein	2.25274	6.7973	45.1038	8.06e-07	0.000140788	yes	72	UP	BF	C	BF72
LOC5567342	19	AAEL006006	EF-hand domain-containing protein D2 homolog	1.75746	6.82291	44.3132	9.23e-07	0.00015803	yes	72	UP	BF	C	BF72
LOC5573818	20	AAEL010738	electrogenic sodium bicarbonate cotransporter 1 isoform X4	1.63999	8.98452	43.8376	1e-06	0.000168246	yes	72	UP	BF	C	BF72
LOC5578454	21	AAEL000488	interleukin-1 receptor accessory protein-like 1	1.97858	7.22757	42.3217	1.31e-06	0.000200094	yes	72	UP	BF	C	BF72
LOC110681191	22	AAEL024256	solute carrier family 46 member 3-like	2.99352	6.53626	41.911	1.41e-06	0.00020791	yes	72	UP	BF	C	BF72
LOC5571677	23	AAEL001656	putative inorganic phosphate cotransporter isoform X2	1.91159	8.16264	41.6437	1.48e-06	0.000214446	yes	72	UP	BF	C	BF72
LOC5571458	24	AAEL009093	protein crumbs isoform X3	2.02085	8.91402	41.2474	1.59e-06	0.000224689	yes	72	UP	BF	C	BF72
LOC5571304	25	AAEL008953	transcription factor kayak isoform X1	1.2676	7.96532	41.2011	1.6e-06	0.000224689	yes	72	UP	BF	C	BF72
LOC5572559	26	AAEL009895	endothelin-converting enzyme homolog isoform X2	2.31442	9.53122	40.8912	1.69e-06	0.00023388	yes	72	UP	BF	C	BF72
LOC5574304	27	AAEL011070	uncharacterized protein LOC5574304	1.50011	10.7821	39.9328	2.02e-06	0.000266038	yes	72	UP	BF	C	BF72
LOC5573800	28	AAEL019579	furin-like protease 2	1.89264	7.77194	39.021	2.39e-06	0.000297092	yes	72	UP	BF	C	BF72
LOC5565484	29	AAEL004814	sodium/potassium/calcium exchanger 4	6.34514	8.8936	38.143	2.83e-06	0.000345833	yes	72	UP	BF	C	BF72
LOC5565837	30	AAEL005013	basic salivary proline-rich protein 4	1.23442	9.5084	37.9352	2.94e-06	0.000350232	yes	72	UP	BF	C	BF72
LOC110675563	31	AAEL023481	uncharacterized protein LOC110675563	13.0717	4.77093	41.6017	2.95e-06	0.000350232	yes	72	UP	BF	C	BF72
LOC5575809	32	AAEL012083	tyrosine-protein phosphatase 10D isoform X5	1.68615	8.37232	34.9606	5.28e-06	0.000594688	yes	72	UP	BF	C	BF72
LOC5573016	33	AAEL001946	four and a half LIM domains protein 2 isoform X3	1.48779	9.06983	32.618	8.56e-06	0.000927238	yes	72	UP	BF	C	BF72
LOC5575832	34	AAEL012103	aminopeptidase N isoform X1	3.83342	5.78453	32.4118	8.94e-06	0.000956362	yes	72	UP	BF	C	BF72
LOC5568659	35	AAEL007019	sodium-dependent phosphate transporter 2	1.15774	9.90461	32.3298	9.09e-06	0.000961097	yes	72	UP	BF	C	BF72
LOC5564863	36	AAEL026837	organic cation transporter protein	2.16598	7.15191	32.184	9.38e-06	0.000979202	yes	72	UP	BF	C	BF72
LOC5567651	37	AAEL006235	uncharacterized protein LOC5567651	2.25491	5.71178	31.4	1.11e-05	0.00111717	yes	72	UP	BF	C	BF72
LOC5576242	38	AAEL002835	oxidative stress-induced growth inhibitor 2 isoform X1	1.49829	7.25866	29.8351	1.56e-05	0.00143107	yes	72	UP	BF	C	BF72
LOC5576948	39	NA	LOW QUALITY PROTEIN: uncharacterized protein LOC5576948	1.99761	8.22861	29.7632	1.59e-05	0.00143107	yes	72	UP	BF	C	BF72
LOC5579216	40	AAEL014053	V-type proton ATPase 116 kDa subunit a isoform X1	1.21755	8.0464	29.7621	1.59e-05	0.00143107	yes	72	UP	BF	C	BF72
LOC5564077	41	AAEL014297	xenotropic and polytropic retrovirus receptor 1	5.90982	5.09623	29.3512	1.74e-05	0.00152074	yes	72	UP	BF	C	BF72
LOC5574074	42	AAEL023332	venom dipeptidyl peptidase 4 isoform X2	1.39626	9.0673	28.8114	1.97e-05	0.00170045	yes	72	UP	BF	C	BF72
LOC5577732	43	AAEL013367	mucin-5AC isoform X2	3.30196	5.15464	28.3617	2.18e-05	0.00186495	yes	72	UP	BF	C	BF72
LOC5569145	44	AAEL007407	uncharacterized protein LOC5569145	1.87872	6.86802	28.1886	2.27e-05	0.00190274	yes	72	UP	BF	C	BF72
LOC5568444	45	AAEL019799	muscle LIM protein 1 isoform X2	1.54671	9.76076	27.989	2.37e-05	0.00195396	yes	72	UP	BF	C	BF72
LOC5571215	46	AAEL007191	proton-coupled amino acid transporter-like protein CG1139	2.0913	6.915	27.3221	2.77e-05	0.00217694	yes	72	UP	BF	C	BF72
LOC5564405	47	AAEL004229	glutathione S-transferase theta-1	1.48628	7.322	27.1276	2.9e-05	0.00225094	yes	72	UP	BF	C	BF72
LOC5580255	48	AAEL012588	E3 ubiquitin-protein ligase CHIP	1.75637	7.40104	27.1021	2.92e-05	0.00225094	yes	72	UP	BF	C	BF72
LOC5569924	49	AAEL008024	uncharacterized protein LOC5569924	1.24808	8.47978	26.9069	3.06e-05	0.00233588	yes	72	UP	BF	C	BF72
LOC5576802	50	AAEL018249	aminopeptidase N	1.17307	12.28	26.6488	3.25e-05	0.00246111	yes	72	UP	BF	C	BF72
LOC5578647	51	AAEL023100	kinesin-like protein CG14535 isoform X1	1.70585	7.58969	26.0681	3.73e-05	0.00277826	yes	72	UP	BF	C	BF72
LOC5571216	52	AAEL021756	uncharacterized protein LOC5571216	1.37197	6.90832	26.0104	3.78e-05	0.00279278	yes	72	UP	BF	C	BF72
LOC5577498	53	AAEL003194	xaa-Pro aminopeptidase ApepP	1.68017	7.36087	25.7445	4.04e-05	0.00292744	yes	72	UP	BF	C	BF72
LOC5569805	54	AAEL001323	protein takeout isoform X2	1.54036	10.6957	25.6165	4.16e-05	0.0029694	yes	72	UP	BF	C	BF72
LOC5565721	55	AAEL004957	uncharacterized protein LOC5565721	2.46442	6.05926	25.361	4.43e-05	0.00313389	yes	72	UP	BF	C	BF72
LOC5570978	56	AAEL008705	uncharacterized protein LOC5570978 isoform X1	1.49814	7.09918	25.252	4.55e-05	0.00319215	yes	72	UP	BF	C	BF72
LOC5568156	57	AAEL002345	E3 ubiquitin-protein ligase listerin	2.24827	6.49219	25.2137	4.59e-05	0.00319607	yes	72	UP	BF	C	BF72
LOC5576734	58	AAEL020340	uncharacterized membrane protein DDB_G0293934 isoform X1	1.27054	7.25052	25.1427	4.67e-05	0.00322594	yes	72	UP	BF	C	BF72
LOC23687794	59	AAEL017374	probable G-protein coupled receptor Mth-like 1 isoform X3	2.28003	5.62416	25.0206	4.82e-05	0.00322961	yes	72	UP	BF	C	BF72
LOC5568139	60	AAEL020846	uncharacterized protein LOC5568139	1.23094	7.06879	25.0066	4.83e-05	0.00322961	yes	72	UP	BF	C	BF72
LOC5566800	61	AAEL005651	ethanolamine-phosphate cytidylyltransferase isoform X3	1.22957	9.28602	24.7464	5.15e-05	0.00331663	yes	72	UP	BF	C	BF72
LOC5572494	62	AAEL024717	pyrroline-5-carboxylate reductase 1%2C mitochondrial	1.56159	6.54791	24.4647	5.53e-05	0.00351584	yes	72	UP	BF	C	BF72
LOC5574054	63	AAEL010884	ADP%2CATP carrier protein 2	2.16322	7.23792	24.4509	5.54e-05	0.00351584	yes	72	UP	BF	C	BF72
LOC5576797	64	AAEL012782	serine protease snake	4.14121	5.16	24.4149	5.59e-05	0.00352146	yes	72	UP	BF	C	BF72
LOC5566151	65	AAEL024598	PDZ and LIM domain protein 7 isoform X3	1.63487	8.2628	24.1398	5.99e-05	0.00374488	yes	72	UP	BF	C	BF72
LOC5564265	66	AAEL027694	uncharacterized protein LOC5564265 isoform X1	1.10781	10.5425	24.1014	6.05e-05	0.00375376	yes	72	UP	BF	C	BF72
LOC5572463	67	AAEL001798	protein tyrosine phosphatase type IVA 1 isoform X2	1.04945	9.03056	24.0275	6.17e-05	0.00379662	yes	72	UP	BF	C	BF72
LOC5568614	68	AAEL006982	phospholipase A1 member A isoform X2	1.98461	6.38097	23.8984	6.37e-05	0.00389411	yes	72	UP	BF	C	BF72
LOC5567126	69	AAEL005879	vinculin	1.72584	6.72886	23.8365	6.47e-05	0.00392742	yes	72	UP	BF	C	BF72
LOC5569443	70	AAEL001232	uncharacterized peptidase C1-like protein F26E4.3	1.26678	8.13864	23.6739	6.74e-05	0.00400718	yes	72	UP	BF	C	BF72
LOC5575342	71	AAEL002587	general odorant-binding protein 56d	2.22025	9.29684	22.761	8.52e-05	0.00479719	yes	72	UP	BF	C	BF72
LOC5575573	72	AAEL002678	ras suppressor protein 1	1.70237	6.08543	22.5731	8.94e-05	0.00497161	yes	72	UP	BF	C	BF72
LOC5578857	73	AAEL027402	uncharacterized protein LOC5578857 isoform X3	1.12011	10.046	22.4198	9.31e-05	0.00510789	yes	72	UP	BF	C	BF72
LOC5565726	74	AAEL004951	pupal cuticle protein 36a	1.228	12.0252	22.2899	9.63e-05	0.00518481	yes	72	UP	BF	C	BF72
LOC5578974	75	NA	protein GDAP2 homolog	1.44604	7.63014	22.1394	0.000100185	0.0053599	yes	72	UP	BF	C	BF72
LOC5574129	76	AAEL010956	uncharacterized protein LOC5574129 isoform X1	1.79463	6.31721	21.8574	0.000107923	0.00564928	yes	72	UP	BF	C	BF72
LOC5578281	77	AAEL013600	integrin alpha-PS2 isoform X1	1.60302	7.46387	21.8465	0.000108234	0.00564928	yes	72	UP	BF	C	BF72
LOC5573047	78	AAEL010219	facilitated trehalose transporter Tret1	1.92968	6.90453	21.6825	0.000113048	0.00586478	yes	72	UP	BF	C	BF72
LOC5577230	79	AAEL003133	Ig-like and fibronectin type-III domain-containing protein 1	1.47487	8.20455	21.3331	0.0001241	0.00636105	yes	72	UP	BF	C	BF72
LOC5575841	80	AAEL012114	troponin C isoform X2	1.25239	8.36092	21.0036	0.00013561	0.00686877	yes	72	UP	BF	C	BF72
LOC5575043	81	AAEL018219	basement membrane-specific heparan sulfate proteoglycan core protein isoform X5	1.30449	9.1893	20.8465	0.0001415	0.00708328	yes	72	UP	BF	C	BF72
LOC5570456	82	AAEL019549	neuroglian isoform X1	1.06893	8.35776	20.703	0.000147129	0.00732221	yes	72	UP	BF	C	BF72
LOC5569049	83	AAEL007342	lipopolysaccharide-induced tumor necrosis factor-alpha factor homolog	1.29967	7.97014	20.4801	0.000156362	0.00756189	yes	72	UP	BF	C	BF72
LOC5575778	84	AAEL021746	uncharacterized protein LOC5575778 isoform X13	1.20833	7.74313	20.3676	0.000161263	0.00771178	yes	72	UP	BF	C	BF72
LOC5579248	85	AAEL019418	putative leucine-rich repeat-containing protein DDB_G0290503	1.32745	7.95406	20.0792	0.000174599	0.00830315	yes	72	UP	BF	C	BF72
LOC5566485	86	AAEL005422	delta-1-pyrroline-5-carboxylate dehydrogenase%2C mitochondrial	1.00072	7.57533	19.8786	0.000184588	0.00840467	yes	72	UP	BF	C	BF72
LOC5578811	87	AAEL013853	uncharacterized protein LOC5578811	4.56491	4.6222	19.2504	0.000220118	0.00961331	yes	72	UP	BF	C	BF72
LOC5571183	88	AAEL008887	cytochrome c oxidase subunit 6B1	1.33562	7.33946	18.4202	0.000279013	0.0115379	yes	72	UP	BF	C	BF72
LOC5578270	89	AAEL008639	calsyntenin-1	1.33817	7.74161	18.2722	0.000291215	0.0119291	yes	72	UP	BF	C	BF72
LOC5575729	90	AAEL012041	sodium-independent sulfate anion transporter isoform X3	3.06738	4.74523	18.1885	0.000298378	0.0119291	yes	72	UP	BF	C	BF72
LOC5569974	91	AAEL008062	cartilage oligomeric matrix protein	1.42824	7.05806	18.1646	0.000300457	0.0119291	yes	72	UP	BF	C	BF72
LOC5570772	92	AAEL019441	actin-binding Rho-activating protein isoform X3	1.70311	6.22443	18.1531	0.000301457	0.0119291	yes	72	UP	BF	C	BF72
LOC5575993	93	AAEL002759	tropomyosin-1	1.38049	10.0856	18.1344	0.000303108	0.0119291	yes	72	UP	BF	C	BF72
LOC5569501	94	AAEL007691	solute carrier organic anion transporter family member 3A1	1.46468	7.77902	18.1238	0.000304042	0.0119291	yes	72	UP	BF	C	BF72
LOC110674263	95	AAEL023991	uncharacterized protein LOC110674263	1.00637	9.02401	18.1108	0.000305195	0.0119291	yes	72	UP	BF	C	BF72
LOC5576370	96	AAEL012466	integrin beta-PS isoform X4	1.10867	7.92194	18.0236	0.000313043	0.0120954	yes	72	UP	BF	C	BF72
LOC5571191	97	AAEL022982	basic proline-rich protein	1.59511	7.40768	17.9787	0.000317183	0.0121499	yes	72	UP	BF	C	BF72
LOC110679374	98	AAEL026843	uncharacterized protein LOC110679374	1.45517	8.40711	17.9705	0.00031794	0.0121499	yes	72	UP	BF	C	BF72
LOC5563780	99	AAEL019562	protein tramtrack%2C alpha isoform isoform X2	1.35072	6.61392	17.9113	0.000323494	0.0123072	yes	72	UP	BF	C	BF72
LOC5570299	100	AAEL008227	NADPH-dependent 1-acyldihydroxyacetone phosphate reductase	1.14841	7.38409	17.7626	0.00033791	0.012631	yes	72	UP	BF	C	BF72
LOC5578839	101	AAEL019482	protein slowmo	1.06458	7.56962	17.6442	0.000349898	0.0129659	yes	72	UP	BF	C	BF72
LOC5571027	102	AAEL008760	transmembrane protein 164	3.49494	5.18818	17.5999	0.000354495	0.0129827	yes	72	UP	BF	C	BF72
LOC5578167	103	NA	LOW QUALITY PROTEIN: obscurin	2.01338	7.20381	17.5816	0.000356417	0.0129827	yes	72	UP	BF	C	BF72
LOC5575787	104	AAEL019844	cytoplasmic polyadenylation element-binding protein 2	3.38671	5.25914	17.5123	0.000363788	0.0130842	yes	72	UP	BF	C	BF72
LOC23687481	105	AAEL017061	cytochrome P450 6a8	1.86244	7.22247	17.1672	0.000403098	0.0140837	yes	72	UP	BF	C	BF72
LOC5580206	106	AAEL002543	zinc finger C2HC domain-containing protein 1C isoform X4	1.59811	6.03498	17.06	0.000416233	0.0143668	yes	72	UP	BF	C	BF72
LOC5567245	107	AAEL019654	IQ motif and SEC7 domain-containing protein 1 isoform X1	1.67022	6.12094	16.9552	0.00042953	0.014491	yes	72	UP	BF	C	BF72
LOC5569448	108	AAEL001244	pleckstrin homology domain-containing family G member 3	1.7531	5.62966	16.9524	0.000429888	0.014491	yes	72	UP	BF	C	BF72
LOC5569163	109	AAEL026357	cysteine dioxygenase type 1	3.77114	4.58051	16.9084	0.000435607	0.014491	yes	72	UP	BF	C	BF72
LOC23687721	110	AAEL017301	elongation factor 1-alpha	1.56239	7.66057	16.9021	0.000436435	0.014491	yes	72	UP	BF	C	BF72
LOC5569043	111	AAEL007329	protein held out wings	1.17181	7.07673	16.8863	0.000438512	0.0144929	yes	72	UP	BF	C	BF72
LOC5564216	112	AAEL004199	venom allergen 5	2.41876	8.38636	16.8388	0.000444833	0.0145892	yes	72	UP	BF	C	BF72
LOC5564978	113	AAEL004534	uncharacterized protein LOC5564978	1.29975	6.96939	16.6744	0.000467488	0.0151007	yes	72	UP	BF	C	BF72
LOC5573421	114	AAEL002049	protein cycle isoform X3	1.9458	5.32904	16.6597	0.000469568	0.0151109	yes	72	UP	BF	C	BF72
LOC5572546	115	AAEL009869	low-density lipoprotein receptor-related protein 2 isoform X2	1.46632	8.82165	16.6135	0.000476195	0.0152265	yes	72	UP	BF	C	BF72
LOC5569762	116	AAEL025391	uncharacterized protein LOC5569762 isoform X4	1.04356	10.3514	16.6099	0.000476718	0.0152265	yes	72	UP	BF	C	BF72
LOC5563614	117	AAEL018109	transmembrane protease serine 9	1.47617	6.75875	16.5762	0.000481624	0.015326	yes	72	UP	BF	C	BF72
LOC5565246	118	AAEL014768	putative glutamate synthase [NADPH] isoform X1	1.36324	8.2236	16.401	0.000508002	0.0157727	yes	72	UP	BF	C	BF72
LOC5578031	119	AAEL013466	ankyrin-2 isoform X6	1.00264	8.37016	16.0523	0.000565342	0.0172218	yes	72	UP	BF	C	BF72
LOC5577184	120	AAEL013063	WD repeat domain phosphoinositide-interacting protein 2 isoform X1	1.66582	6.3797	16.0163	0.000571647	0.0173521	yes	72	UP	BF	C	BF72
LOC5571202	121	AAEL008902	probable cation-transporting ATPase 13A3	1.45097	6.99095	15.7353	0.000623645	0.0185403	yes	72	UP	BF	C	BF72
LOC5571581	122	AAEL014151	homeobox protein SIX1	2.62735	5.06369	15.6409	0.000642242	0.018802	yes	72	UP	BF	C	BF72
LOC5579278	123	AAEL015631	asparagine synthetase [glutamine-hydrolyzing] 1	1.17877	7.52886	15.5847	0.000653613	0.0189659	yes	72	UP	BF	C	BF72
LOC5567338	124	AAEL019718	cytochrome c oxidase subunit 7A1%2C mitochondrial	3.6988	5.24438	15.4267	0.000686752	0.0197291	yes	72	UP	BF	C	BF72
LOC5569656	125	AAEL007804	semaphorin-5A	1.95723	5.74451	15.2362	0.0007292	0.020464	yes	72	UP	BF	C	BF72
LOC5568365	126	AAEL001091	NADP-dependent malic enzyme	1.93714	5.57758	15.1786	0.000742585	0.0206381	yes	72	UP	BF	C	BF72
LOC5575406	127	AAEL011809	glucose dehydrogenase [FAD%2C quinone] isoform X1	2.61648	7.05715	14.9639	0.000794918	0.0213978	yes	72	UP	BF	C	BF72
LOC5568048	128	AAEL006479	uncharacterized protein LOC5568048	1.43348	6.54974	14.7367	0.000854709	0.0225662	yes	72	UP	BF	C	BF72
LOC5573031	129	AAEL010205	uncharacterized protein LOC5573031 isoform X1	1.43004	8.96839	14.7292	0.000856778	0.0225662	yes	72	UP	BF	C	BF72
LOC5567468	130	AAEL000956	sorting nexin-8 isoform X3	1.37628	6.65087	14.5658	0.00090294	0.0236366	yes	72	UP	BF	C	BF72
LOC5576274	131	AAEL007465	titin isoform X1	2.2005	6.81149	14.5179	0.000916998	0.0238587	yes	72	UP	BF	C	BF72
LOC5566344	132	AAEL020936	carbonic anhydrase 1	1.89211	7.09639	14.2416	0.00100282	0.0255367	yes	72	UP	BF	C	BF72
LOC5564816	133	AAEL014636	rho-related BTB domain-containing protein 1 isoform X2	2.06366	5.18136	14.1834	0.00102198	0.0258821	yes	72	UP	BF	C	BF72
LOC110676862	134	AAEL007963	collagen alpha-1(IV) chain	1.05848	7.64081	13.8687	0.0011329	0.0278848	yes	72	UP	BF	C	BF72
LOC5574015	135	AAEL010850	troponin I isoform X5	1.05836	9.52422	13.7525	0.00117711	0.0287034	yes	72	UP	BF	C	BF72
LOC5568181	136	AAEL023253	probable cationic amino acid transporter	2.02502	4.85193	13.7394	0.00118223	0.0287034	yes	72	UP	BF	C	BF72
LOC5568245	137	AAEL006675	ELAV-like protein 3 isoform X1	1.84247	5.20142	13.7357	0.00118368	0.0287034	yes	72	UP	BF	C	BF72
LOC5567176	138	AAEL000856	protein germ cell-less	1.01719	6.73072	13.5649	0.00125255	0.030068	yes	72	UP	BF	C	BF72
LOC5579187	139	AAEL003873	glycerol-3-phosphate dehydrogenase%2C mitochondrial isoform X2	1.11939	6.97685	13.553	0.00125752	0.030068	yes	72	UP	BF	C	BF72
LOC5566981	140	AAEL019523	very long-chain-fatty-acid--CoA ligase bubblegum	1.21703	6.58765	13.497	0.00128115	0.0304629	yes	72	UP	BF	C	BF72
LOC110681328	141	NA	uncharacterized protein LOC110681328	1.2017	7.83879	13.4419	0.0013049	0.0309417	yes	72	UP	BF	C	BF72
LOC5576722	142	AAEL027938	sarcalumenin isoform X3	1.64696	6.88034	13.4031	0.00132189	0.0312579	yes	72	UP	BF	C	BF72
LOC5564135	143	AAEL004098	uncharacterized protein LOC5564135 isoform X1	1.63445	5.85328	13.3649	0.00133887	0.0315722	yes	72	UP	BF	C	BF72
LOC5564097	144	AAEL014318	RNA polymerase II degradation factor 1	1.11926	10.709	13.3349	0.00135234	0.0318022	yes	72	UP	BF	C	BF72
LOC5568364	145	AAEL001082	uncharacterized protein LOC5568364	3.88992	4.84805	13.3244	0.0013571	0.0318267	yes	72	UP	BF	C	BF72
LOC5578269	146	AAEL003497	farnesyl pyrophosphate synthase	1.06329	7.15984	13.2111	0.00140968	0.0326567	yes	72	UP	BF	C	BF72
LOC5580311	147	AAEL003014	zinc finger protein 704 isoform X1	1.16446	7.03921	13.2026	0.00141371	0.0326567	yes	72	UP	BF	C	BF72
LOC5571786	148	AAEL009314	solute carrier family 46 member 3	3.00193	5.87531	13.1555	0.00143623	0.0326567	yes	72	UP	BF	C	BF72
LOC110674229	149	AAEL023323	neurochondrin homolog	1.64412	5.93494	12.8384	0.00159884	0.0350685	yes	72	UP	BF	C	BF72
LOC5575995	150	AAEL002761	tropomyosin-2 isoform X27	1.07595	10.1718	12.7602	0.00164195	0.0356729	yes	72	UP	BF	C	BF72
LOC5572167	151	AAEL023148	filamin-A isoform X8	1.42125	6.61003	12.7473	0.00164919	0.0357394	yes	72	UP	BF	C	BF72
LOC5576237	152	AAEL018288	microtubule-actin cross-linking factor 1%2C isoforms 1/2/3/5 isoform X11	1.05478	10.5054	12.7145	0.00166776	0.0360505	yes	72	UP	BF	C	BF72
LOC5574991	153	AAEL002506	glutamate receptor ionotropic%2C kainate 2	1.73251	5.32207	12.5014	0.00179401	0.0380334	yes	72	UP	BF	C	BF72
LOC5566091	154	AAEL005160	sodium-independent sulfate anion transporter isoform X1	1.90665	6.01112	12.4765	0.00180945	0.038199	yes	72	UP	BF	C	BF72
LOC5570794	155	AAEL008569	TPPP family protein CG45057 isoform X2	1.61417	6.34508	12.4135	0.0018491	0.0387	yes	72	UP	BF	C	BF72
LOC5568611	156	AAEL006976	repressor of RNA polymerase III transcription MAF1 homolog	1.10146	7.15465	12.3912	0.00186335	0.0389031	yes	72	UP	BF	C	BF72
LOC5572848	157	AAEL010068	putative uncharacterized protein DDB_G0277255	1.44695	6.60522	12.3034	0.00192073	0.0400036	yes	72	UP	BF	C	BF72
LOC110679587	158	AAEL022005	uncharacterized protein LOC110679587	1.67048	5.6045	12.2792	0.00193688	0.0401318	yes	72	UP	BF	C	BF72
LOC5574043	159	AAEL010883	sodium- and chloride-dependent neutral and basic amino acid transporter B(0+) isoform X2	1.05201	7.26976	12.2289	0.00197098	0.0404595	yes	72	UP	BF	C	BF72
LOC5579140	160	AAEL019512	MAGUK p55 subfamily member 5-A isoform X2	1.03635	8.51165	12.1985	0.00199184	0.0407898	yes	72	UP	BF	C	BF72
LOC5576206	161	AAEL019543	D-beta-hydroxybutyrate dehydrogenase%2C mitochondrial	2.0186	5.54972	12.0813	0.00207475	0.0418865	yes	72	UP	BF	C	BF72
LOC5579855	162	AAEL018354	oxysterol-binding protein 1 isoform X3	1.14322	7.21143	11.9676	0.00215872	0.0431745	yes	72	UP	BF	C	BF72
LOC5574204	163	AAEL002295	leucine-rich repeat neuronal protein 3	1.7335	5.37142	11.8973	0.00221254	0.043841	yes	72	UP	BF	C	BF72
LOC110676152	164	AAEL027052	loricrin-like	1.39802	10.9278	11.8805	0.00222566	0.0439993	yes	72	UP	BF	C	BF72
LOC5577896	165	AAEL019427	uncharacterized protein LOC5577896 isoform X2	1.53807	5.88027	11.8396	0.0022578	0.0443907	yes	72	UP	BF	C	BF72
LOC5571447	166	AAEL009088	epsin-1 isoform X4	1.0012	6.02708	11.5556	0.00249599	0.0480127	yes	72	UP	BF	C	BF72
LOC5576726	167	AAEL002972	endochitinase	2.66403	6.77565	11.5485	0.00250222	0.0480246	yes	72	UP	BF	C	BF72
LOC5578246	168	AAEL013585	protein G12	2.24322	5.39122	11.4983	0.00254727	0.048591	yes	72	UP	BF	C	BF72
LOC5570887	169	AAEL018161	uncharacterized protein LOC5570887 isoform X2	1.19746	7.34736	11.4306	0.00260936	0.0491985	yes	72	UP	BF	C	BF72
LOC5579847	170	AAEL019982	probable Ras GTPase-activating protein isoform X4	1.08837	6.77206	11.4164	0.00262263	0.0493018	yes	72	UP	BF	C	BF72
LOC5578233	171	AAEL013570	uncharacterized protein LOC5578233	1.9392	13.9548	11.4124	0.00262636	0.0493018	yes	72	UP	BF	C	BF72
LOC5565300	172	AAEL028037	trafficking kinesin-binding protein milt isoform X5	1.02574	7.15913	11.3536	0.0026821	0.0498021	yes	72	UP	BF	C	BF72
LOC5569550	1	AAEL027927	protein peste	-2.82932	7.09363	119.084	1.68e-10	2.4e-07	yes	6	DOWN	NBF	A	NBF6
LOC5570781	2	AAEL008527	endothelin-converting enzyme 2	-2.79297	7.79105	107.189	4.58e-10	4.36e-07	yes	6	DOWN	NBF	A	NBF6
LOC5573287	3	AAEL010366	UDP-glucuronosyltransferase 1-7	-2.38006	7.5619	104.012	6.08e-10	5.21e-07	yes	6	DOWN	NBF	A	NBF6
LOC5573872	4	AAEL010787	ATP-dependent RNA helicase dbp2	-2.07538	10.7501	100.775	8.18e-10	6.36e-07	yes	6	DOWN	NBF	A	NBF6
LOC5566358	5	AAEL005312	leucine-rich melanocyte differentiation-associated protein isoform X5	-1.92508	8.27882	88.2549	2.78e-09	1.59e-06	yes	6	DOWN	NBF	A	NBF6
LOC5565834	6	AAEL005032	uncharacterized protein LOC5565834 isoform X1	-2.2229	7.35617	76.1781	1.04e-08	4.7e-06	yes	6	DOWN	NBF	A	NBF6
LOC5575504	7	AAEL011890	uncharacterized protein LOC5575504 isoform X2	-1.66131	8.2399	68.427	2.67e-08	9.51e-06	yes	6	DOWN	NBF	A	NBF6
LOC110675781	8	AAEL009968	apyrase-like	-2.50117	8.0311	61.7283	6.42e-08	1.96e-05	yes	6	DOWN	NBF	A	NBF6
LOC5572534	9	AAEL009859	nucleolar GTP-binding protein 1	-1.41715	9.65508	56.9022	1.26e-07	3.61e-05	yes	6	DOWN	NBF	A	NBF6
LOC5570891	10	AAEL019935	transforming growth factor-beta-induced protein ig-h3 isoform X1	-1.78413	7.36926	53.9269	1.96e-07	5.25e-05	yes	6	DOWN	NBF	A	NBF6
LOC5570448	11	AAEL008347	uncharacterized protein LOC5570448	-2.03386	7.83878	53.5932	2.06e-07	5.28e-05	yes	6	DOWN	NBF	A	NBF6
LOC5572651	12	AAEL001864	eukaryotic translation initiation factor 4E-binding protein 1	-2.31772	7.53248	53.4886	2.1e-07	5.28e-05	yes	6	DOWN	NBF	A	NBF6
LOC5569180	13	AAEL007444	cAMP-responsive element-binding protein-like 2 isoform X2	-1.44782	9.54029	52.0967	2.59e-07	6.22e-05	yes	6	DOWN	NBF	A	NBF6
LOC5573763	14	AAEL000269	uncharacterized protein C12orf31 homolog	-1.48656	8.60105	45.5893	7.42e-07	0.000152573	yes	6	DOWN	NBF	A	NBF6
LOC5563558	15	AAEL022948	adenylate cyclase type 8	-3.77023	6.02656	45.3731	7.7e-07	0.000152573	yes	6	DOWN	NBF	A	NBF6
LOC5571607	16	AAEL009198	major facilitator superfamily domain-containing protein 8 isoform X1	-2.25527	7.2178	45.2258	7.89e-07	0.000152573	yes	6	DOWN	NBF	A	NBF6
LOC5571143	17	AAEL008853	choline/ethanolamine kinase isoform X5	-2.45745	6.93327	45.1649	7.98e-07	0.000152573	yes	6	DOWN	NBF	A	NBF6
LOC5567468	18	AAEL000956	sorting nexin-8 isoform X3	-2.437	6.65087	45.0031	8.2e-07	0.000152573	yes	6	DOWN	NBF	A	NBF6
LOC5564404	19	AAEL004242	uncharacterized protein LOC5564404 isoform X2	-1.55764	8.737	44.4834	8.96e-07	0.000163253	yes	6	DOWN	NBF	A	NBF6
LOC5569443	20	AAEL001232	uncharacterized peptidase C1-like protein F26E4.3	-1.6588	8.13864	43.8052	1.01e-06	0.000177636	yes	6	DOWN	NBF	A	NBF6
LOC5567930	21	AAEL006362	calcium-binding mitochondrial carrier protein Aralar1 isoform X4	-1.78999	7.30979	43.664	1.03e-06	0.000177636	yes	6	DOWN	NBF	A	NBF6
LOC110678734	22	AAEL019403	heat shock 70 kDa protein cognate 4	-1.26506	11.8768	43.1068	1.14e-06	0.000183982	yes	6	DOWN	NBF	A	NBF6
LOC5564786	23	AAEL004440	tubulin-specific chaperone cofactor E-like protein isoform X2	-1.59287	6.96866	42.7031	1.22e-06	0.000193913	yes	6	DOWN	NBF	A	NBF6
LOC5577284	24	AAEL013138	Na(+)/H(+) exchange regulatory cofactor NHE-RF1	-1.31168	9.84586	42.205	1.34e-06	0.000204301	yes	6	DOWN	NBF	A	NBF6
LOC5567882	25	AAEL006341	uncharacterized protein LOC5567882 isoform X2	-2.20446	7.94697	41.2699	1.58e-06	0.000237475	yes	6	DOWN	NBF	A	NBF6
LOC5576729	26	AAEL002950	uncharacterized protein LOC5576729	-4.40684	6.57077	40.4249	1.84e-06	0.000263203	yes	6	DOWN	NBF	A	NBF6
LOC5570450	27	AAEL008342	uncharacterized protein LOC5570450	-3.03911	6.08758	38.8626	2.47e-06	0.000340644	yes	6	DOWN	NBF	A	NBF6
LOC5573297	28	AAEL026787	xanthine dehydrogenase	-1.55696	7.42156	36.9881	3.53e-06	0.000480051	yes	6	DOWN	NBF	A	NBF6
LOC5564892	29	AAEL004451	organic cation transporter protein isoform X1	-2.26466	6.99949	36.1689	4.15e-06	0.00054633	yes	6	DOWN	NBF	A	NBF6
LOC5572786	30	AAEL001887	glutamine synthetase 1%2C mitochondrial	-2.34917	6.63048	35.5442	4.7e-06	0.000609108	yes	6	DOWN	NBF	A	NBF6
LOC5574378	31	AAEL011109	sodium/hydrogen exchanger 9B2 isoform X2	-2.4464	8.39987	35.1764	5.06e-06	0.000645886	yes	6	DOWN	NBF	A	NBF6
LOC5576901	32	AAEL014640	peptidoglycan-recognition protein LE isoform X4	-1.30098	7.7082	34.4539	5.85e-06	0.00072586	yes	6	DOWN	NBF	A	NBF6
LOC5570924	33	AAEL026751	protein ref(2)P	-1.76993	7.13282	33.8823	6.58e-06	0.000779893	yes	6	DOWN	NBF	A	NBF6
LOC5565258	34	AAEL004690	protein unc-13 homolog 4B isoform X1	-2.80144	5.8732	33.8397	6.64e-06	0.000779893	yes	6	DOWN	NBF	A	NBF6
LOC5571997	35	AAEL009487	uncharacterized protein LOC5571997	-2.45547	7.00274	33.8281	6.65e-06	0.000779893	yes	6	DOWN	NBF	A	NBF6
LOC5568231	36	AAEL006668	uncharacterized protein LOC5568231	-2.58727	5.1751	32.8705	8.12e-06	0.000914027	yes	6	DOWN	NBF	A	NBF6
LOC5564073	37	AAEL004057	zinc finger protein 2	-3.72182	4.25865	32.0941	9.56e-06	0.00106291	yes	6	DOWN	NBF	A	NBF6
LOC5566847	38	AAEL000795	polyubiquitin-C	-1.10145	9.51781	31.1319	1.18e-05	0.00127376	yes	6	DOWN	NBF	A	NBF6
LOC5565651	39	AAEL004905	uncharacterized protein LOC5565651 isoform X2	-2.15477	6.13028	30.4236	1.37e-05	0.00146052	yes	6	DOWN	NBF	A	NBF6
LOC5573135	40	AAEL019813	nuclear pore complex protein DDB_G0274915 isoform X1	-1.02853	7.71603	29.2948	1.76e-05	0.00181847	yes	6	DOWN	NBF	A	NBF6
LOC5566701	41	AAEL005593	uncharacterized protein LOC5566701 isoform X3	-1.27571	8.95369	28.4771	2.12e-05	0.00216262	yes	6	DOWN	NBF	A	NBF6
LOC5578155	42	AAEL013533	ribosome biogenesis protein NSA2 homolog	-1.522	8.80282	28.3091	2.21e-05	0.00222098	yes	6	DOWN	NBF	A	NBF6
LOC5565904	43	AAEL018117	uncharacterized protein LOC5565904	-1.23108	10.1268	27.975	2.38e-05	0.00234331	yes	6	DOWN	NBF	A	NBF6
LOC5570515	44	AAEL001423	venom acid phosphatase Acph-1	-1.47032	6.14289	27.824	2.47e-05	0.00239901	yes	6	DOWN	NBF	A	NBF6
LOC5579397	45	AAEL008471	uncharacterized protein LOC5579397 isoform X1	-1.25967	6.73883	27.5462	2.63e-05	0.00251726	yes	6	DOWN	NBF	A	NBF6
LOC5570872	46	AAEL008638	probable cytochrome P450 49a1	-1.70846	6.3316	27.4729	2.68e-05	0.00251726	yes	6	DOWN	NBF	A	NBF6
LOC5577897	47	AAEL003345	argininosuccinate lyase	-2.33793	7.16602	26.7864	3.14e-05	0.00282575	yes	6	DOWN	NBF	A	NBF6
LOC5563673	48	AAEL000541	fasciclin-3 isoform X2	-1.5543	6.41384	26.7476	3.17e-05	0.00282575	yes	6	DOWN	NBF	A	NBF6
LOC5569501	49	AAEL007691	solute carrier organic anion transporter family member 3A1	-1.72655	7.77902	26.7099	3.2e-05	0.00282575	yes	6	DOWN	NBF	A	NBF6
LOC5570905	50	AAEL001492	cGMP-dependent 3'%2C5'-cyclic phosphodiesterase	-1.52359	6.21847	26.5425	3.33e-05	0.002899	yes	6	DOWN	NBF	A	NBF6
LOC5569911	51	AAEL008007	clavesin-1	-1.75176	6.14824	26.5164	3.35e-05	0.002899	yes	6	DOWN	NBF	A	NBF6
LOC23687495	52	AAEL017075	nucleolar and coiled-body phosphoprotein 1 isoform X3	-1.19302	8.71557	25.9444	3.85e-05	0.00329154	yes	6	DOWN	NBF	A	NBF6
LOC5564792	53	AAEL004445	probable ATP-dependent RNA helicase DDX56	-1.69323	6.72052	25.6625	4.12e-05	0.00345466	yes	6	DOWN	NBF	A	NBF6
LOC5572646	54	AAEL001847	DNA-directed RNA polymerase%2C mitochondrial isoform X2	-1.54859	6.07266	25.3328	4.46e-05	0.00365051	yes	6	DOWN	NBF	A	NBF6
LOC5566341	55	AAEL005329	uncharacterized protein LOC5566341	-1.72829	6.27662	25.2242	4.58e-05	0.00365051	yes	6	DOWN	NBF	A	NBF6
LOC5577423	56	AAEL003160	nuclear protein 1	-1.15398	9.4719	25.2139	4.59e-05	0.00365051	yes	6	DOWN	NBF	A	NBF6
LOC5580010	57	AAEL009637	cathepsin B	-1.08785	8.17972	25.2019	4.61e-05	0.00365051	yes	6	DOWN	NBF	A	NBF6
LOC5572791	58	AAEL001896	dnaJ homolog subfamily C member 7 isoform X2	-1.22468	6.55872	24.5901	5.36e-05	0.00406384	yes	6	DOWN	NBF	A	NBF6
LOC5572634	59	AAEL001863	carboxypeptidase B	-1.97979	8.46619	24.5483	5.41e-05	0.00406384	yes	6	DOWN	NBF	A	NBF6
LOC5575406	60	AAEL011809	glucose dehydrogenase [FAD%2C quinone] isoform X1	-3.47101	7.05715	24.3873	5.63e-05	0.00419332	yes	6	DOWN	NBF	A	NBF6
LOC5577080	61	AAEL012980	pescadillo homolog	-1.27812	7.08626	24.2412	5.84e-05	0.00431176	yes	6	DOWN	NBF	A	NBF6
LOC5579796	62	AAEL003976	RNA polymerase-associated protein Rtf1	-1.40638	6.51919	23.9382	6.31e-05	0.00457392	yes	6	DOWN	NBF	A	NBF6
LOC5565507	63	AAEL004809	uncharacterized protein LOC5565507	-2.521	6.09522	22.6643	8.73e-05	0.00602966	yes	6	DOWN	NBF	A	NBF6
LOC5575792	64	AAEL012064	ecdysteroid-regulated 16 kDa protein	-1.37799	14.7024	22.29	9.63e-05	0.00654255	yes	6	DOWN	NBF	A	NBF6
LOC5580214	65	AAEL011918	patatin-like phospholipase domain-containing protein 3 isoform X3	-1.78932	6.1621	22.1437	0.000100072	0.00669233	yes	6	DOWN	NBF	A	NBF6
LOC5567109	66	AAEL005832	programmed cell death protein 4	-1.26457	7.41036	21.5686	0.000116527	0.00755658	yes	6	DOWN	NBF	A	NBF6
LOC5572320	67	AAEL009712	uncharacterized protein LOC5572320	-1.18571	6.46964	21.0004	0.000135726	0.00841898	yes	6	DOWN	NBF	A	NBF6
LOC5578439	68	AAEL000496	chorion peroxidase	-1.0705	8.73697	20.8985	0.00013952	0.0085213	yes	6	DOWN	NBF	A	NBF6
LOC5574236	69	AAEL011004	uncharacterized protein LOC5574236	-1.36731	7.28399	20.8551	0.000141173	0.0085213	yes	6	DOWN	NBF	A	NBF6
LOC5566514	70	AAEL005460	alpha-N-acetylgalactosaminidase	-1.07942	7.88625	20.8503	0.000141358	0.0085213	yes	6	DOWN	NBF	A	NBF6
LOC5564260	71	AAEL019632	protein furry isoform X4	-2.31331	5.46964	20.8093	0.000142937	0.00855625	yes	6	DOWN	NBF	A	NBF6
LOC5573649	72	AAEL010634	uncharacterized protein LOC5573649	-2.49786	5.85034	20.3964	0.00015999	0.0094449	yes	6	DOWN	NBF	A	NBF6
LOC5578837	73	AAEL013877	glucosamine-6-phosphate isomerase	-1.42649	6.87602	20.1509	0.000171173	0.00976827	yes	6	DOWN	NBF	A	NBF6
LOC5570222	74	AAEL008186	arrestin domain-containing protein 2	-4.03012	4.1176	19.8505	0.000186036	0.0103239	yes	6	DOWN	NBF	A	NBF6
LOC5569072	75	AAEL001198	sodium-coupled monocarboxylate transporter 1	-2.55544	4.76321	19.8133	0.00018797	0.0103239	yes	6	DOWN	NBF	A	NBF6
LOC5568617	76	AAEL006966	endothelial lipase isoform X4	-2.7038	5.23459	19.8099	0.000188147	0.0103239	yes	6	DOWN	NBF	A	NBF6
LOC23687404	77	AAEL016984	glyceraldehyde-3-phosphate dehydrogenase 1	-1.13421	8.8528	19.7403	0.000191832	0.0103929	yes	6	DOWN	NBF	A	NBF6
LOC5567085	78	AAEL026928	aminopeptidase N	-1.1769	7.50078	19.3292	0.000215273	0.0114456	yes	6	DOWN	NBF	A	NBF6
LOC5577374	79	AAEL000464	trichohyalin	-2.53995	5.04991	19.0586	0.000232403	0.0121315	yes	6	DOWN	NBF	A	NBF6
LOC5572076	80	AAEL019708	uncharacterized protein LOC5572076	-3.37593	5.19474	19.0369	0.000233842	0.0121315	yes	6	DOWN	NBF	A	NBF6
LOC5565600	81	AAEL004863	major royal jelly protein 1	-1.61338	6.11087	18.8069	0.000249676	0.0127977	yes	6	DOWN	NBF	A	NBF6
LOC5568843	82	AAEL007162	gamma-aminobutyric acid receptor-associated protein	-1.13051	8.51362	18.7523	0.000253605	0.0129218	yes	6	DOWN	NBF	A	NBF6
LOC5570858	83	AAEL008635	ATP-binding cassette sub-family G member 4	-2.25544	5.44006	18.5062	0.000272171	0.0137046	yes	6	DOWN	NBF	A	NBF6
LOC5576896	84	AAEL003039	60S ribosomal export protein NMD3	-1.13273	7.92943	18.4042	0.000280303	0.0139499	yes	6	DOWN	NBF	A	NBF6
LOC5565118	85	AAEL014734	alpha-aminoadipic semialdehyde synthase%2C mitochondrial	-7.06089	2.97218	18.1103	0.000305234	0.0146043	yes	6	DOWN	NBF	A	NBF6
LOC5570707	86	AAEL001446	T-complex protein 11-like protein 1 isoform X1	-1.80863	6.22539	18.1085	0.000305393	0.0146043	yes	6	DOWN	NBF	A	NBF6
LOC5580035	87	AAEL027483	tyrosine-protein phosphatase non-receptor type 21 isoform X1	-1.96115	5.05953	18.0096	0.000314328	0.0147838	yes	6	DOWN	NBF	A	NBF6
LOC110677777	88	AAEL018102	uncharacterized protein LOC110677777	-2.75782	5.59363	17.9635	0.000318589	0.0149023	yes	6	DOWN	NBF	A	NBF6
LOC5577412	89	AAEL019901	protein stum	-2.15125	5.94927	17.9121	0.000323417	0.0150459	yes	6	DOWN	NBF	A	NBF6
LOC5572364	90	AAEL009749	sialin	-6.32195	6.43186	17.8561	0.000328769	0.0151304	yes	6	DOWN	NBF	A	NBF6
LOC5575208	91	AAEL019652	uncharacterized protein LOC5575208 isoform X1	-1.42312	6.72106	17.6278	0.000351594	0.015799	yes	6	DOWN	NBF	A	NBF6
LOC5564141	92	AAEL004120	MD-2-related lipid-recognition protein	-1.70674	6.51506	17.6188	0.000352523	0.015799	yes	6	DOWN	NBF	A	NBF6
LOC5563937	93	AAEL014246	UDP-glucuronosyltransferase isoform X1	-1.21151	9.43727	17.5706	0.00035758	0.0159421	yes	6	DOWN	NBF	A	NBF6
LOC5570054	94	AAEL000186	gamma-glutamylcyclotransferase	-1.88286	5.17955	17.5376	0.000361082	0.0160148	yes	6	DOWN	NBF	A	NBF6
LOC5574966	95	AAEL002527	neutral and basic amino acid transport protein rBAT isoform X1	-1.20313	7.49289	17.1815	0.000401379	0.0177103	yes	6	DOWN	NBF	A	NBF6
LOC5575814	96	AAEL012086	uncharacterized protein LOC5575814	-1.98306	6.18942	16.9814	0.000426154	0.0186116	yes	6	DOWN	NBF	A	NBF6
LOC5575800	97	AAEL012078	putative glutathione-specific gamma-glutamylcyclotransferase 2	-1.32151	7.35393	16.7434	0.000457838	0.0196475	yes	6	DOWN	NBF	A	NBF6
LOC5573260	98	AAEL010359	ATP-binding cassette sub-family F member 3	-1.24075	7.08004	16.6726	0.000467741	0.0199197	yes	6	DOWN	NBF	A	NBF6
LOC5564510	99	AAEL004278	cytochrome b5-related protein	-1.90453	5.91673	16.4623	0.000498594	0.0210244	yes	6	DOWN	NBF	A	NBF6
LOC5569520	100	AAEL007707	malate dehydrogenase%2C cytoplasmic isoform X2	-1.03906	7.67162	16.241	0.000533482	0.022168	yes	6	DOWN	NBF	A	NBF6
LOC5570883	101	AAEL008658	chaoptin	-1.44896	5.93117	16.1941	0.000541206	0.0223346	yes	6	DOWN	NBF	A	NBF6
LOC5577280	102	AAEL013132	6-phosphofructo-2-kinase/fructose-2%2C6-bisphosphatase isoform X3	-1.61231	5.50441	16.0582	0.000564314	0.0228935	yes	6	DOWN	NBF	A	NBF6
LOC5575269	103	AAEL011739	transcription factor MafK isoform X2	-2.05673	5.15779	15.9418	0.000584953	0.023508	yes	6	DOWN	NBF	A	NBF6
LOC5565798	104	AAEL004999	uncharacterized protein LOC5565798	-2.86124	5.22057	15.8247	0.000606564	0.0241497	yes	6	DOWN	NBF	A	NBF6
LOC5570480	105	AAEL001420	uncharacterized protein LOC5570480	-1.29029	9.13979	15.8028	0.000610698	0.0242017	yes	6	DOWN	NBF	A	NBF6
LOC5575209	106	AAEL019722	acyl-CoA synthetase family member 2%2C mitochondrial isoform X1	-1.21918	6.33117	15.4391	0.000684085	0.0263849	yes	6	DOWN	NBF	A	NBF6
LOC5568426	107	AAEL006834	delta-1-pyrroline-5-carboxylate synthase	-2.15647	6.24414	15.4279	0.000686512	0.0263849	yes	6	DOWN	NBF	A	NBF6
LOC5564124	108	AAEL004086	1%2C5-anhydro-D-fructose reductase	-1.66631	6.3873	15.3075	0.000712984	0.0268305	yes	6	DOWN	NBF	A	NBF6
LOC5572154	109	AAEL029014	outer membrane lipoprotein Blc isoform X1	-1.21415	6.9752	15.3005	0.000714556	0.0268305	yes	6	DOWN	NBF	A	NBF6
LOC5575863	110	AAEL012131	cationic amino acid transporter 3	-1.2595	6.40215	15.2862	0.000717778	0.0268305	yes	6	DOWN	NBF	A	NBF6
LOC5572885	111	AAEL026531	uncharacterized protein LOC5572885	-1.7981	6.11716	15.2468	0.000726772	0.0270485	yes	6	DOWN	NBF	A	NBF6
LOC5567582	112	AAEL006181	fatty-acid amide hydrolase 2-A isoform X3	-3.47267	4.87366	15.1881	0.000740361	0.0273168	yes	6	DOWN	NBF	A	NBF6
LOC5564225	113	AAEL023037	ribose-phosphate pyrophosphokinase 1 isoform X2	-1.46427	6.78335	15.1552	0.000748102	0.0273665	yes	6	DOWN	NBF	A	NBF6
LOC5576658	114	AAEL012681	probable ribosome biogenesis protein RLP24	-1.03376	10.0897	15.0876	0.00076428	0.0278221	yes	6	DOWN	NBF	A	NBF6
LOC5572265	115	AAEL001769	ATP-dependent RNA helicase dbp2	-1.08931	6.79885	15.0735	0.000767722	0.0278221	yes	6	DOWN	NBF	A	NBF6
LOC5568284	116	AAEL006711	BCL2/adenovirus E1B 19 kDa protein-interacting protein 3 isoform X1	-1.84348	5.99225	15.0629	0.000770308	0.0278221	yes	6	DOWN	NBF	A	NBF6
LOC5577095	117	AAEL012994	glucose-6-phosphate isomerase	-1.55444	6.2153	14.9624	0.000795285	0.0283652	yes	6	DOWN	NBF	A	NBF6
LOC5566484	118	AAEL005401	protein CREG1 isoform X2	-1.3615	6.41247	14.7664	0.000846633	0.029616	yes	6	DOWN	NBF	A	NBF6
LOC5573200	119	AAEL001998	uncharacterized protein LOC5573200	-2.19282	5.18553	14.7369	0.000854668	0.0297397	yes	6	DOWN	NBF	A	NBF6
LOC5567322	120	AAEL005991	putative tricarboxylate transport protein%2C mitochondrial	-1.1221	7.05191	14.6158	0.000888517	0.0303016	yes	6	DOWN	NBF	A	NBF6
LOC5567446	121	AAEL006102	gelsolin	-1.40311	8.03038	14.598	0.000893645	0.0303556	yes	6	DOWN	NBF	A	NBF6
LOC5572108	122	AAEL024406	uncharacterized protein LOC5572108 isoform X3	-1.83251	6.76463	14.5841	0.000897635	0.0303706	yes	6	DOWN	NBF	A	NBF6
LOC5571014	123	AAEL021211	transmembrane protein 53-A isoform X1	-3.01171	5.37335	14.5436	0.000909431	0.0305802	yes	6	DOWN	NBF	A	NBF6
LOC5577233	124	AAEL003139	retinol dehydrogenase 14 isoform X3	-1.01912	7.3617	14.4347	0.000941967	0.031497	yes	6	DOWN	NBF	A	NBF6
LOC5573712	125	AAEL010697	3-ketoacyl-CoA thiolase%2C mitochondrial	-1.35172	6.39562	14.3997	0.000952679	0.0317313	yes	6	DOWN	NBF	A	NBF6
LOC5576312	126	AAEL028013	alanine--glyoxylate aminotransferase 2-like	-4.36478	3.78363	14.3579	0.000965673	0.0319157	yes	6	DOWN	NBF	A	NBF6
LOC5570483	127	AAEL001402	acidic leucine-rich nuclear phosphoprotein 32 family member A	-1.60744	7.52209	14.3313	0.000974007	0.0320673	yes	6	DOWN	NBF	A	NBF6
LOC5572615	128	AAEL025694	homeobox protein abdominal-B isoform X2	-1.04427	7.59186	14.3154	0.000979052	0.0321099	yes	6	DOWN	NBF	A	NBF6
LOC5577372	129	AAEL000419	larval cuticle protein A2B isoform X1	-1.43553	5.44769	14.2362	0.00100458	0.0325683	yes	6	DOWN	NBF	A	NBF6
LOC5564078	130	AAEL014296	motile sperm domain-containing protein 2	-1.50594	5.73013	14.1962	0.00101774	0.0325683	yes	6	DOWN	NBF	A	NBF6
LOC5573853	131	AAEL010769	serine protease inhibitor 28Dc	-1.50613	7.96077	14.17	0.00102646	0.0325683	yes	6	DOWN	NBF	A	NBF6
LOC5571203	132	AAEL008898	sulfotransferase 1 family member D1	-1.40038	6.42653	14.1592	0.00103008	0.0325683	yes	6	DOWN	NBF	A	NBF6
LOC110678647	133	AAEL026946	C-myc promoter-binding protein isoform X1	-1.38738	5.80709	14.1562	0.00103108	0.0325683	yes	6	DOWN	NBF	A	NBF6
LOC5572936	134	AAEL010151	probable cytochrome P450 6a14	-1.44899	5.75898	14.0543	0.00106599	0.0333946	yes	6	DOWN	NBF	A	NBF6
LOC5580073	135	NA	soma ferritin	-1.0972	7.69228	14.0458	0.00106894	0.0333946	yes	6	DOWN	NBF	A	NBF6
LOC5571227	136	AAEL008928	G protein-activated inward rectifier potassium channel 3 isoform X3	-2.50684	4.20026	13.975	0.00109402	0.0339336	yes	6	DOWN	NBF	A	NBF6
LOC5575262	137	AAEL011727	molybdenum cofactor sulfurase 2 isoform X1	-2.60735	5.65583	13.9512	0.0011026	0.0339336	yes	6	DOWN	NBF	A	NBF6
LOC5577456	138	AAEL013199	dnaJ homolog subfamily B member 12	-1.08453	6.19533	13.9418	0.00110601	0.0339336	yes	6	DOWN	NBF	A	NBF6
LOC5576555	139	AAEL012616	NAD(P) transhydrogenase%2C mitochondrial	-1.47791	5.77547	13.7119	0.001193	0.0355874	yes	6	DOWN	NBF	A	NBF6
LOC5566166	140	AAEL005221	leucine-rich repeat-containing protein 58	-1.62358	5.11466	13.6637	0.00121218	0.0359866	yes	6	DOWN	NBF	A	NBF6
LOC5568007	141	AAEL006446	alpha%2Calpha-trehalose-phosphate synthase [UDP-forming]	-2.25632	4.58822	13.6073	0.00123506	0.0364555	yes	6	DOWN	NBF	A	NBF6
LOC5577606	142	AAEL003259	endocuticle structural glycoprotein ABD-4	-1.28728	7.18502	13.5456	0.0012606	0.0367241	yes	6	DOWN	NBF	A	NBF6
LOC5576118	143	AAEL002817	uncharacterized protein KIAA1683 homolog	-1.7368	5.37589	13.5382	0.00126372	0.0367241	yes	6	DOWN	NBF	A	NBF6
LOC5575478	144	AAEL011865	2-(3-amino-3-carboxypropyl)histidine synthase subunit 1	-1.27576	5.93576	13.5235	0.0012699	0.0367241	yes	6	DOWN	NBF	A	NBF6
LOC5565749	145	AAEL014960	F-box only protein 9	-1.12886	6.29525	13.4378	0.00130665	0.0375685	yes	6	DOWN	NBF	A	NBF6
LOC5578211	146	AAEL003457	uncharacterized protein LOC5578211	-1.97934	4.77742	13.4301	0.00131002	0.0375685	yes	6	DOWN	NBF	A	NBF6
LOC5571084	147	AAEL008789	apolipophorin-3	-1.7179	7.35704	13.4109	0.00131846	0.0376201	yes	6	DOWN	NBF	A	NBF6
LOC5578672	148	AAEL018304	sodium-dependent nutrient amino acid transporter 1 isoform X2	-1.23414	5.9204	13.3492	0.00134589	0.0380227	yes	6	DOWN	NBF	A	NBF6
LOC5578438	149	AAEL000507	chorion peroxidase	-2.34072	5.60197	13.2155	0.00140758	0.0392472	yes	6	DOWN	NBF	A	NBF6
LOC5567469	150	AAEL000950	protein LTV1 homolog	-1.32891	6.38088	13.1533	0.0014373	0.0396881	yes	6	DOWN	NBF	A	NBF6
LOC5567473	151	AAEL000931	alkaline phosphatase 4	-1.03109	10.1672	13.046	0.00149023	0.0406255	yes	6	DOWN	NBF	A	NBF6
LOC5578208	152	AAEL003467	27 kDa hemolymph protein	-1.90791	5.9761	12.9583	0.00153507	0.041583	yes	6	DOWN	NBF	A	NBF6
LOC5572523	153	AAEL009852	uncharacterized protein LOC5572523	-2.56937	4.65343	12.7474	0.00164912	0.0439765	yes	6	DOWN	NBF	A	NBF6
LOC5577684	154	AAEL019721	uncharacterized protein LOC5577684 isoform X7	-1.78686	5.27287	12.5658	0.00175476	0.0459349	yes	6	DOWN	NBF	A	NBF6
LOC5567898	155	AAEL006342	epoxide hydrolase 1	-1.33918	6.25237	12.4358	0.00183494	0.0474536	yes	6	DOWN	NBF	A	NBF6
LOC5570482	156	AAEL001401	leucine-rich repeat transmembrane neuronal protein 3	-1.55323	7.28292	12.4157	0.0018477	0.0476394	yes	6	DOWN	NBF	A	NBF6
LOC5567757	157	AAEL000126	molybdenum cofactor biosynthesis protein 1	-3.12868	4.52032	12.2952	0.0019262	0.0489266	yes	6	DOWN	NBF	A	NBF6
LOC5578622	158	AAEL003606	multifunctional protein ADE2	-1.8414	6.62662	12.2609	0.00194922	0.0493649	yes	6	DOWN	NBF	A	NBF6
LOC5570462	159	AAEL022661	actin-binding LIM protein 2 isoform X2	-1.05343	6.54667	12.2078	0.0019854	0.0498389	yes	6	DOWN	NBF	A	NBF6
LOC5576787	160	AAEL012763	uncharacterized protein LOC5576787	-4.1987	3.39854	12.1791	0.0020053	0.0498993	yes	6	DOWN	NBF	A	NBF6
LOC5576159	1	AAEL012351	putative serine protease F56F10.1 isoform X2	-5.5575	10.5597	113.715	2.61e-10	2.49e-07	yes	24	DOWN	NBF	B	NBF24
LOC5569550	2	AAEL027927	protein peste	-2.41035	7.09363	107.339	4.52e-10	3.23e-07	yes	24	DOWN	NBF	B	NBF24
LOC5578360	3	AAEL024675	aquaporin AQPAe.a isoform X2	-2.954	8.38213	105.957	5.11e-10	3.36e-07	yes	24	DOWN	NBF	B	NBF24
LOC5572836	4	AAEL010065	protein disulfide-isomerase A6 homolog	-2.52915	8.48728	93.7845	1.59e-09	7.21e-07	yes	24	DOWN	NBF	B	NBF24
LOC5574378	5	AAEL011109	sodium/hydrogen exchanger 9B2 isoform X2	-3.71483	8.39987	93.7484	1.6e-09	7.21e-07	yes	24	DOWN	NBF	B	NBF24
LOC5572890	6	AAEL010095	small integral membrane protein 14	-1.81477	8.99094	78.8333	7.7e-09	2.64e-06	yes	24	DOWN	NBF	B	NBF24
LOC5576841	7	AAEL012827	endoplasmin	-2.41441	9.41435	70.5182	2.05e-08	5.33e-06	yes	24	DOWN	NBF	B	NBF24
LOC5577105	8	AAEL013005	protein seele	-2.02541	8.19203	64.8014	4.25e-08	1.01e-05	yes	24	DOWN	NBF	B	NBF24
LOC5578675	9	NA	LOW QUALITY PROTEIN: sodium-dependent nutrient amino acid transporter 1	-2.33703	8.72347	62.6602	5.66e-08	1.27e-05	yes	24	DOWN	NBF	B	NBF24
LOC23687683	10	AAEL017263	hypoxia up-regulated protein 1	-1.75709	7.95688	60.1835	7.94e-08	1.66e-05	yes	24	DOWN	NBF	B	NBF24
LOC5580296	11	AAEL003012	glutamyl aminopeptidase	-5.52474	13.4911	57.7435	1.12e-07	2.18e-05	yes	24	DOWN	NBF	B	NBF24
LOC5569755	12	AAEL007892	xaa-Pro aminopeptidase ApepP	-4.94312	5.78494	56.784	1.29e-07	2.39e-05	yes	24	DOWN	NBF	B	NBF24
LOC5573855	13	AAEL010776	zinc carboxypeptidase A 1	-3.92017	10.1319	55.7037	1.51e-07	2.63e-05	yes	24	DOWN	NBF	B	NBF24
LOC5572851	14	AAEL010073	nardilysin isoform X2	-3.46108	6.50516	55.1891	1.62e-07	2.78e-05	yes	24	DOWN	NBF	B	NBF24
LOC5578439	15	AAEL000496	chorion peroxidase	-1.5996	8.73697	54.8906	1.7e-07	2.85e-05	yes	24	DOWN	NBF	B	NBF24
LOC5573297	16	AAEL026787	xanthine dehydrogenase	-1.70055	7.42156	52.7336	2.35e-07	3.73e-05	yes	24	DOWN	NBF	B	NBF24
LOC5573287	17	AAEL010366	UDP-glucuronosyltransferase 1-7	-1.43818	7.5619	46.1986	6.7e-07	7.85e-05	yes	24	DOWN	NBF	B	NBF24
LOC5571788	18	AAEL027166	angiotensin-converting enzyme	-2.35567	6.66814	42.8672	1.19e-06	0.000130407	yes	24	DOWN	NBF	B	NBF24
LOC5572534	19	AAEL009859	nucleolar GTP-binding protein 1	-1.13494	9.65508	42.4875	1.27e-06	0.000137715	yes	24	DOWN	NBF	B	NBF24
LOC5570509	20	AAEL001432	protein disulfide-isomerase A3	-1.2782	9.34536	41.4282	1.54e-06	0.000164421	yes	24	DOWN	NBF	B	NBF24
LOC5577776	21	AAEL003291	GATA zinc finger domain-containing protein 8	-1.51206	8.77778	40.8756	1.7e-06	0.000179529	yes	24	DOWN	NBF	B	NBF24
LOC5570300	22	AAEL015345	uncharacterized protein LOC5570300	-1.72532	6.98015	39.75	2.09e-06	0.000212961	yes	24	DOWN	NBF	B	NBF24
LOC5570872	23	AAEL008638	probable cytochrome P450 49a1	-1.85731	6.3316	38.7375	2.53e-06	0.000250395	yes	24	DOWN	NBF	B	NBF24
LOC5576118	24	AAEL002817	uncharacterized protein KIAA1683 homolog	-2.65216	5.37589	37.7327	3.06e-06	0.000297582	yes	24	DOWN	NBF	B	NBF24
LOC5574712	25	AAEL011345	dnaJ homolog subfamily C member 22	-1.42127	6.43158	37.2605	3.35e-06	0.0003223	yes	24	DOWN	NBF	B	NBF24
LOC5572075	26	AAEL001708	uncharacterized protein LOC5572075	-1.44227	10.5644	37.0038	3.52e-06	0.00033501	yes	24	DOWN	NBF	B	NBF24
LOC5570515	27	AAEL001423	venom acid phosphatase Acph-1	-1.53665	6.14289	36.4561	3.92e-06	0.000368778	yes	24	DOWN	NBF	B	NBF24
LOC5568842	28	AAEL019565	vacuolar protein sorting-associated protein 41 homolog	-1.69273	5.89047	34.1892	6.18e-06	0.000568437	yes	24	DOWN	NBF	B	NBF24
LOC5570448	29	AAEL008347	uncharacterized protein LOC5570448	-1.4802	7.83878	34.0401	6.37e-06	0.000579462	yes	24	DOWN	NBF	B	NBF24
LOC5576220	30	AAEL002834	inositol-3-phosphate synthase	-2.25192	7.09869	33.2884	7.44e-06	0.00064304	yes	24	DOWN	NBF	B	NBF24
LOC5579397	31	AAEL008471	uncharacterized protein LOC5579397 isoform X1	-1.25843	6.73883	32.669	8.47e-06	0.000724693	yes	24	DOWN	NBF	B	NBF24
LOC110678734	32	AAEL019403	heat shock 70 kDa protein cognate 4	-1.0131	11.8768	31.9116	9.94e-06	0.000826102	yes	24	DOWN	NBF	B	NBF24
LOC5564041	33	AAEL004042	probable glucosamine 6-phosphate N-acetyltransferase	-1.4199	6.06892	31.444	1.1e-05	0.000887394	yes	24	DOWN	NBF	B	NBF24
LOC5564073	34	AAEL004057	zinc finger protein 2	-3.21088	4.25865	31.1691	1.17e-05	0.000919459	yes	24	DOWN	NBF	B	NBF24
LOC23687880	35	AAEL017460	angiotensin-converting enzyme	-3.53095	8.7719	30.7872	1.27e-05	0.000959804	yes	24	DOWN	NBF	B	NBF24
LOC5566358	36	AAEL005312	leucine-rich melanocyte differentiation-associated protein isoform X5	-1.0463	8.27882	30.5831	1.32e-05	0.000986152	yes	24	DOWN	NBF	B	NBF24
LOC5570784	37	AAEL022646	chymotrypsin-2	-7.2955	5.43899	32.8984	1.38e-05	0.00101743	yes	24	DOWN	NBF	B	NBF24
LOC5577772	38	AAEL003316	extensin	-1.18527	6.79832	30.329	1.4e-05	0.00102492	yes	24	DOWN	NBF	B	NBF24
LOC5566888	39	AAEL000807	dnaJ homolog subfamily C member 3	-1.83429	6.7979	30.2656	1.42e-05	0.00103052	yes	24	DOWN	NBF	B	NBF24
LOC5573872	40	AAEL010787	ATP-dependent RNA helicase dbp2	-1.04485	10.7501	29.9926	1.51e-05	0.00107638	yes	24	DOWN	NBF	B	NBF24
LOC5568579	41	AAEL001151	putative polypeptide N-acetylgalactosaminyltransferase 9	-4.10436	5.79311	29.3094	1.76e-05	0.00121677	yes	24	DOWN	NBF	B	NBF24
LOC5578011	42	AAEL003363	phospholipid phosphatase 5	-1.63166	5.82026	29.2889	1.77e-05	0.00121677	yes	24	DOWN	NBF	B	NBF24
LOC5575777	43	AAEL002701	stromal cell-derived factor 2	-1.37641	7.21003	27.9674	2.39e-05	0.00157096	yes	24	DOWN	NBF	B	NBF24
LOC5573763	44	AAEL000269	uncharacterized protein C12orf31 homolog	-1.07943	8.60105	27.9207	2.41e-05	0.00157591	yes	24	DOWN	NBF	B	NBF24
LOC5573696	45	AAEL010684	trehalose-phosphate phosphatase B	-1.46008	6.98916	27.5098	2.65e-05	0.00168224	yes	24	DOWN	NBF	B	NBF24
LOC5571102	46	AAEL001517	venom carboxylesterase-6 isoform X1	-1.52924	7.53079	27.4172	2.71e-05	0.00170638	yes	24	DOWN	NBF	B	NBF24
LOC5563673	47	AAEL000541	fasciclin-3 isoform X2	-1.42829	6.41384	27.0866	2.93e-05	0.00182145	yes	24	DOWN	NBF	B	NBF24
LOC5572627	48	AAEL009946	dnaJ homolog shv	-1.20154	7.3537	26.4803	3.38e-05	0.00205304	yes	24	DOWN	NBF	B	NBF24
LOC5576348	49	AAEL002861	saccharopine dehydrogenase-like oxidoreductase	-1.08651	8.52904	26.1499	3.66e-05	0.00219888	yes	24	DOWN	NBF	B	NBF24
LOC5568712	50	AAEL007062	sorting nexin-14	-1.1739	7.73593	26.1345	3.67e-05	0.00219888	yes	24	DOWN	NBF	B	NBF24
LOC5572634	51	AAEL001863	carboxypeptidase B	-1.84354	8.46619	25.5806	4.2e-05	0.00244527	yes	24	DOWN	NBF	B	NBF24
LOC5579044	52	AAEL013982	RNA-binding protein lark	-1.22382	6.14878	24.3867	5.63e-05	0.00311161	yes	24	DOWN	NBF	B	NBF24
LOC5567332	53	AAEL022793	apoptosis-resistant E3 ubiquitin protein ligase 1 isoform X4	-1.17599	6.49938	22.321	9.55e-05	0.00491547	yes	24	DOWN	NBF	B	NBF24
LOC5564404	54	AAEL004242	uncharacterized protein LOC5564404 isoform X2	-1.02305	8.737	22.2931	9.62e-05	0.00491547	yes	24	DOWN	NBF	B	NBF24
LOC5564726	55	AAEL004406	PRADC1-like protein	-1.85229	5.35491	22.23	9.78e-05	0.00495522	yes	24	DOWN	NBF	B	NBF24
LOC23687495	56	AAEL017075	nucleolar and coiled-body phosphoprotein 1 isoform X3	-1.0227	8.71557	22.1431	0.000100089	0.00500439	yes	24	DOWN	NBF	B	NBF24
LOC5564056	57	AAEL004059	cystathionine gamma-lyase	-1.22008	6.63025	22.1243	0.000100583	0.00500439	yes	24	DOWN	NBF	B	NBF24
LOC5576475	58	AAEL002917	uncharacterized protein LOC5576475	-1.78817	6.41225	22.0346	0.000102988	0.00506653	yes	24	DOWN	NBF	B	NBF24
LOC5566573	59	AAEL005491	ABC transporter G family member 20 isoform X3	-1.76985	6.19239	21.9401	0.00010559	0.00516484	yes	24	DOWN	NBF	B	NBF24
LOC5569585	60	AAEL001281	anion exchange protein 3 isoform X1	-1.8591	6.72999	21.1658	0.000129805	0.00608292	yes	24	DOWN	NBF	B	NBF24
LOC5575639	61	AAEL026043	5-hydroxytryptamine receptor 2B	-2.3936	4.74397	20.9701	0.000136842	0.00636614	yes	24	DOWN	NBF	B	NBF24
LOC5575863	62	AAEL012131	cationic amino acid transporter 3	-1.34166	6.40215	20.4708	0.000156759	0.0071757	yes	24	DOWN	NBF	B	NBF24
LOC110675609	63	AAEL021795	uncharacterized protein LOC110675609	-1.65845	6.6525	20.2445	0.000166811	0.00755505	yes	24	DOWN	NBF	B	NBF24
LOC5572258	64	AAEL009685	farnesol dehydrogenase-like	-10.9444	1.22766	21.1369	0.000180799	0.00801885	yes	24	DOWN	NBF	B	NBF24
LOC5572671	65	AAEL001869	GMP synthase [glutamine-hydrolyzing] isoform X1	-1.53127	6.65885	19.8405	0.000186551	0.00822068	yes	24	DOWN	NBF	B	NBF24
LOC5579975	66	AAEL014450	peptidyl-alpha-hydroxyglycine alpha-amidating lyase 2	-1.79632	8.78963	19.808	0.000188247	0.00822139	yes	24	DOWN	NBF	B	NBF24
LOC110680223	67	AAEL026215	heat shock 70 kDa protein cognate 3	-2.42183	5.55723	19.6966	0.000194188	0.00835303	yes	24	DOWN	NBF	B	NBF24
LOC5564260	68	AAEL019632	protein furry isoform X4	-1.99021	5.46964	18.8461	0.000246896	0.0103094	yes	24	DOWN	NBF	B	NBF24
LOC5580056	69	AAEL002174	dolichyl-diphosphooligosaccharide--protein glycosyltransferase 48 kDa subunit	-1.12882	7.12323	18.6889	0.000258254	0.0106281	yes	24	DOWN	NBF	B	NBF24
LOC5566166	70	AAEL005221	leucine-rich repeat-containing protein 58	-1.71683	5.11466	18.6554	0.00026075	0.0106706	yes	24	DOWN	NBF	B	NBF24
LOC23687432	71	AAEL017012	fibrous sheath CABYR-binding protein isoform X3	-1.32266	7.07409	18.4038	0.000280334	0.0111201	yes	24	DOWN	NBF	B	NBF24
LOC5574612	72	AAEL011255	guanine nucleotide-binding protein-like 3 homolog	-1.02795	8.17775	18.3821	0.000282093	0.0111277	yes	24	DOWN	NBF	B	NBF24
LOC5570210	73	AAEL008163	aminopeptidase N isoform X2	-4.55778	4.07391	18.2825	0.000290346	0.0114007	yes	24	DOWN	NBF	B	NBF24
LOC5566143	74	AAEL005213	proton-coupled amino acid transporter-like protein pathetic	-1.03227	8.26955	18.0784	0.000308088	0.0120421	yes	24	DOWN	NBF	B	NBF24
LOC5563699	75	AAEL000545	juvenile hormone esterase	-1.72177	7.39291	17.7782	0.000336368	0.0130878	yes	24	DOWN	NBF	B	NBF24
LOC5564979	76	AAEL004513	glycine receptor subunit alpha-2	-1.98483	5.36223	17.6485	0.00034945	0.0134139	yes	24	DOWN	NBF	B	NBF24
LOC23687757	77	AAEL023894	alcohol dehydrogenase 1 isoform X2	-2.73547	3.85667	17.4565	0.000369853	0.0141337	yes	24	DOWN	NBF	B	NBF24
LOC5577003	78	AAEL012920	somatostatin receptor type 2	-4.5076	5.11775	17.0242	0.000420725	0.0156583	yes	24	DOWN	NBF	B	NBF24
LOC5569911	79	AAEL008007	clavesin-1	-1.26703	6.14824	16.6265	0.000474323	0.0172775	yes	24	DOWN	NBF	B	NBF24
LOC5574335	80	AAEL002349	acetyl-coenzyme A transporter 1	-1.42914	5.87022	16.5415	0.000486727	0.0175058	yes	24	DOWN	NBF	B	NBF24
LOC5567534	81	AAEL006122	uncharacterized protein LOC5567534	-1.93078	6.31109	16.2444	0.000532921	0.0190322	yes	24	DOWN	NBF	B	NBF24
LOC5574625	82	AAEL011263	protein D3	-1.17615	7.11319	16.145	0.000549443	0.0194348	yes	24	DOWN	NBF	B	NBF24
LOC5572017	83	AAEL000244	alpha-(1%2C3)-fucosyltransferase C	-1.06515	7.09128	15.6854	0.000633399	0.0218625	yes	24	DOWN	NBF	B	NBF24
LOC5565265	84	AAEL004697	E3 ubiquitin-protein ligase HRD1	-1.16118	6.45296	15.3103	0.000712352	0.0241017	yes	24	DOWN	NBF	B	NBF24
LOC5577190	85	AAEL019552	cysteine-rich with EGF-like domain protein 2 isoform X1	-1.46327	5.68938	14.9956	0.000786945	0.0259086	yes	24	DOWN	NBF	B	NBF24
LOC5576934	86	AAEL012875	vesicle-trafficking protein SEC22b-B	-1.14072	6.09558	14.6671	0.000873992	0.0279455	yes	24	DOWN	NBF	B	NBF24
LOC5564064	87	AAEL004054	cytochrome P450 4g15	-2.49617	4.94923	14.6653	0.000874504	0.0279455	yes	24	DOWN	NBF	B	NBF24
LOC5573858	88	AAEL010782	zinc carboxypeptidase A 1	-1.43892	13.1737	14.6638	0.000874928	0.0279455	yes	24	DOWN	NBF	B	NBF24
LOC5564459	89	AAEL004247	sialin	-1.21459	8.33784	14.6076	0.00089088	0.0283492	yes	24	DOWN	NBF	B	NBF24
LOC110674237	90	AAEL026466	uncharacterized protein LOC110674237	-6.20789	4.62438	14.4717	0.000930768	0.0293999	yes	24	DOWN	NBF	B	NBF24
LOC5567302	91	AAEL005957	phospholipase B1%2C membrane-associated	-3.14348	4.73789	14.2236	0.0010087	0.031628	yes	24	DOWN	NBF	B	NBF24
LOC5575800	92	AAEL012078	putative glutathione-specific gamma-glutamylcyclotransferase 2	-1.12528	7.35393	14.1747	0.0010249	0.0318009	yes	24	DOWN	NBF	B	NBF24
LOC110676279	93	AAEL021140	uncharacterized protein LOC110676279	-1.2155	7.32765	14.1177	0.00104411	0.0320344	yes	24	DOWN	NBF	B	NBF24
LOC5579924	94	AAEL006794	endoribonuclease Dicer	-1.05588	6.58278	14.0037	0.00108377	0.0330144	yes	24	DOWN	NBF	B	NBF24
LOC5573979	95	AAEL010822	sodium-independent sulfate anion transporter	-1.80083	4.65492	13.9682	0.00109645	0.0332823	yes	24	DOWN	NBF	B	NBF24
LOC5571787	96	NA	angiotensin-converting enzyme	-2.34066	4.62667	13.8219	0.00115048	0.034799	yes	24	DOWN	NBF	B	NBF24
LOC5568137	97	AAEL015432	serine protease easter	-1.81356	5.58472	13.6307	0.00122552	0.0361745	yes	24	DOWN	NBF	B	NBF24
LOC5567546	98	AAEL006131	uncharacterized protein LOC5567546	-1.45721	7.0517	13.6069	0.00123523	0.0363354	yes	24	DOWN	NBF	B	NBF24
LOC5568971	99	AAEL018137	uncharacterized protein LOC5568971	-2.40634	4.81305	13.2866	0.00137438	0.0393057	yes	24	DOWN	NBF	B	NBF24
LOC5572841	100	AAEL010055	uncharacterized protein LOC5572841 isoform X1	-4.10427	3.41377	12.9736	0.00152718	0.0427211	yes	24	DOWN	NBF	B	NBF24
LOC5577280	101	AAEL013132	6-phosphofructo-2-kinase/fructose-2%2C6-bisphosphatase isoform X3	-1.30858	5.50441	12.6916	0.00168084	0.0458216	yes	24	DOWN	NBF	B	NBF24
LOC5571143	102	AAEL008853	choline/ethanolamine kinase isoform X5	-1.13795	6.93327	12.6144	0.00172576	0.0467732	yes	24	DOWN	NBF	B	NBF24
LOC5572836	1	AAEL010065	protein disulfide-isomerase A6 homolog	-3.31631	8.48728	154.968	1.28e-11	1.09e-07	yes	72	DOWN	NBF	C	NBF72
LOC5574712	2	AAEL011345	dnaJ homolog subfamily C member 22	-2.72309	6.43158	130.659	6.86e-11	2.94e-07	yes	72	DOWN	NBF	C	NBF72
LOC5573858	3	AAEL010782	zinc carboxypeptidase A 1	-4.32097	13.1737	120.645	1.48e-10	4.23e-07	yes	72	DOWN	NBF	C	NBF72
LOC5572075	4	AAEL001708	uncharacterized protein LOC5572075	-2.55534	10.5644	115.949	2.17e-10	4.65e-07	yes	72	DOWN	NBF	C	NBF72
LOC5570300	5	AAEL015345	uncharacterized protein LOC5570300	-2.93088	6.98015	108.754	3.99e-10	6.84e-07	yes	72	DOWN	NBF	C	NBF72
LOC5577105	6	AAEL013005	protein seele	-2.60507	8.19203	103.902	6.14e-10	8.76e-07	yes	72	DOWN	NBF	C	NBF72
LOC5567839	7	AAEL001005	calreticulin	-2.12705	10.2099	101.615	7.57e-10	9.26e-07	yes	72	DOWN	NBF	C	NBF72
LOC5575777	8	AAEL002701	stromal cell-derived factor 2	-2.41442	7.21003	84.0201	4.35e-09	3.38e-06	yes	72	DOWN	NBF	C	NBF72
LOC5576841	9	AAEL012827	endoplasmin	-2.64339	9.41435	81.3983	5.78e-09	4.06e-06	yes	72	DOWN	NBF	C	NBF72
LOC5579975	10	AAEL014450	peptidyl-alpha-hydroxyglycine alpha-amidating lyase 2	-3.74525	8.78963	80.167	6.63e-09	4.06e-06	yes	72	DOWN	NBF	C	NBF72
LOC5572890	11	AAEL010095	small integral membrane protein 14	-1.83983	8.99094	80.0963	6.68e-09	4.06e-06	yes	72	DOWN	NBF	C	NBF72
LOC5570509	12	AAEL001432	protein disulfide-isomerase A3	-1.77196	9.34536	79.5284	7.12e-09	4.06e-06	yes	72	DOWN	NBF	C	NBF72
LOC5575395	13	AAEL011803	band 7 protein AGAP004871 isoform X6	-1.80153	10.7857	76.0459	1.06e-08	5.67e-06	yes	72	DOWN	NBF	C	NBF72
LOC5576159	14	AAEL012351	putative serine protease F56F10.1 isoform X2	-4.35229	10.5597	74.5178	1.27e-08	6.03e-06	yes	72	DOWN	NBF	C	NBF72
LOC5578360	15	AAEL024675	aquaporin AQPAe.a isoform X2	-2.46028	8.38213	73.9833	1.35e-08	6.09e-06	yes	72	DOWN	NBF	C	NBF72
LOC5578432	16	AAEL024475	uncharacterized protein LOC5578432	-1.75942	8.15921	73.1444	1.49e-08	6.39e-06	yes	72	DOWN	NBF	C	NBF72
LOC5577568	17	AAEL013279	peptidyl-prolyl cis-trans isomerase 5	-1.71919	8.70323	71.8549	1.74e-08	7.11e-06	yes	72	DOWN	NBF	C	NBF72
LOC5578675	18	NA	LOW QUALITY PROTEIN: sodium-dependent nutrient amino acid transporter 1	-2.48548	8.72347	70.136	2.15e-08	8.38e-06	yes	72	DOWN	NBF	C	NBF72
LOC5573696	19	AAEL010684	trehalose-phosphate phosphatase B	-2.24099	6.98916	62.2892	5.95e-08	2.04e-05	yes	72	DOWN	NBF	C	NBF72
LOC5570872	20	AAEL008638	probable cytochrome P450 49a1	-2.36901	6.3316	60.9861	7.1e-08	2.25e-05	yes	72	DOWN	NBF	C	NBF72
LOC5573855	21	AAEL010776	zinc carboxypeptidase A 1	-4.01036	10.1319	56.0891	1.42e-07	4.35e-05	yes	72	DOWN	NBF	C	NBF72
LOC5574378	22	AAEL011109	sodium/hydrogen exchanger 9B2 isoform X2	-2.76517	8.39987	53.6164	2.06e-07	6.07e-05	yes	72	DOWN	NBF	C	NBF72
LOC5568712	23	AAEL007062	sorting nexin-14	-1.66575	7.73593	52.2711	2.52e-07	7.13e-05	yes	72	DOWN	NBF	C	NBF72
LOC5572634	24	AAEL001863	carboxypeptidase B	-2.65524	8.46619	52.1189	2.58e-07	7.13e-05	yes	72	DOWN	NBF	C	NBF72
LOC23687683	25	AAEL017263	hypoxia up-regulated protein 1	-1.63316	7.95688	50.8678	3.14e-07	8.4e-05	yes	72	DOWN	NBF	C	NBF72
LOC5574024	26	AAEL010866	serine protease snake	-1.70717	8.31958	46.8566	6e-07	0.00014672	yes	72	DOWN	NBF	C	NBF72
LOC5564041	27	AAEL004042	probable glucosamine 6-phosphate N-acetyltransferase	-1.73538	6.06892	46.4548	6.41e-07	0.000152528	yes	72	DOWN	NBF	C	NBF72
LOC5579328	28	AAEL023188	dolichyl-diphosphooligosaccharide--protein glycosyltransferase subunit 2	-1.37797	7.96808	46.159	6.74e-07	0.000155948	yes	72	DOWN	NBF	C	NBF72
LOC5572017	29	AAEL000244	alpha-(1%2C3)-fucosyltransferase C	-1.8221	7.09128	45.4071	7.65e-07	0.000163786	yes	72	DOWN	NBF	C	NBF72
LOC5565441	30	AAEL000641	protein disulfide-isomerase	-1.30409	10.3354	44.9306	8.3e-07	0.00016949	yes	72	DOWN	NBF	C	NBF72
LOC5564459	31	AAEL004247	sialin	-2.13392	8.33784	44.9201	8.32e-07	0.00016949	yes	72	DOWN	NBF	C	NBF72
LOC5566888	32	AAEL000807	dnaJ homolog subfamily C member 3	-2.21307	6.7979	42.3312	1.31e-06	0.000260148	yes	72	DOWN	NBF	C	NBF72
LOC5578132	33	AAEL013517	endocuticle structural glycoprotein SgAbd-5	-4.32557	8.93023	40.5721	1.8e-06	0.000343092	yes	72	DOWN	NBF	C	NBF72
LOC5569016	34	AAEL007286	mesencephalic astrocyte-derived neurotrophic factor homolog	-1.70491	7.97523	39.8296	2.06e-06	0.000368905	yes	72	DOWN	NBF	C	NBF72
LOC5573072	35	AAEL010260	uncharacterized protein LOC5573072	-1.94779	9.1789	39.4788	2.2e-06	0.000383981	yes	72	DOWN	NBF	C	NBF72
LOC5576348	36	AAEL002861	saccharopine dehydrogenase-like oxidoreductase	-1.3314	8.52904	39.0636	2.38e-06	0.00040672	yes	72	DOWN	NBF	C	NBF72
LOC5578101	37	AAEL003418	signal peptidase complex subunit 2	-1.50993	7.99857	37.2512	3.36e-06	0.000532155	yes	72	DOWN	NBF	C	NBF72
LOC110680223	38	AAEL026215	heat shock 70 kDa protein cognate 3	-3.45738	5.55723	37.1198	3.44e-06	0.000535972	yes	72	DOWN	NBF	C	NBF72
LOC5580296	39	AAEL003012	glutamyl aminopeptidase	-4.20086	13.4911	36.3782	3.98e-06	0.000597572	yes	72	DOWN	NBF	C	NBF72
LOC5575835	40	AAEL012109	proton-associated sugar transporter A	-1.46354	8.17869	36.2009	4.12e-06	0.0005981	yes	72	DOWN	NBF	C	NBF72
LOC5568579	41	AAEL001151	putative polypeptide N-acetylgalactosaminyltransferase 9	-4.6056	5.79311	35.0664	5.17e-06	0.000702271	yes	72	DOWN	NBF	C	NBF72
LOC5579044	42	AAEL013982	RNA-binding protein lark	-1.43259	6.14878	32.9163	8.04e-06	0.00101179	yes	72	DOWN	NBF	C	NBF72
LOC23687880	43	AAEL017460	angiotensin-converting enzyme	-3.59868	8.7719	31.8558	1.01e-05	0.00124795	yes	72	DOWN	NBF	C	NBF72
LOC5568091	44	AAEL006522	protein turtle isoform X3	-2.13813	7.33106	31.2288	1.15e-05	0.00140081	yes	72	DOWN	NBF	C	NBF72
LOC5565265	45	AAEL004697	E3 ubiquitin-protein ligase HRD1	-1.67467	6.45296	31.1212	1.18e-05	0.00140081	yes	72	DOWN	NBF	C	NBF72
LOC5578206	46	AAEL003477	peptidyl-prolyl cis-trans isomerase H	-3.08448	7.12149	30.1099	1.47e-05	0.00165697	yes	72	DOWN	NBF	C	NBF72
LOC5572543	47	AAEL024410	protein-tyrosine sulfotransferase	-1.09055	8.22647	30.1072	1.47e-05	0.00165697	yes	72	DOWN	NBF	C	NBF72
LOC5569610	48	AAEL001256	uncharacterized protein LOC5569610	-10.0117	3.74081	29.6094	1.64e-05	0.00182674	yes	72	DOWN	NBF	C	NBF72
LOC5574625	49	AAEL011263	protein D3	-1.60237	7.11319	29.3182	1.75e-05	0.00187675	yes	72	DOWN	NBF	C	NBF72
LOC5575863	50	AAEL012131	cationic amino acid transporter 3	-1.54772	6.40215	27.1019	2.92e-05	0.00290543	yes	72	DOWN	NBF	C	NBF72
LOC5570784	51	AAEL022646	chymotrypsin-2	-8.96687	5.43899	28.8104	3.13e-05	0.00307736	yes	72	DOWN	NBF	C	NBF72
LOC5572507	52	AAEL009843	trypsin-1	-2.22824	12.1924	26.3238	3.51e-05	0.00337633	yes	72	DOWN	NBF	C	NBF72
LOC5567546	53	AAEL006131	uncharacterized protein LOC5567546	-2.0505	7.0517	26.243	3.58e-05	0.00338878	yes	72	DOWN	NBF	C	NBF72
LOC5577777	54	AAEL003285	translocating chain-associated membrane protein 1	-1.05361	7.87058	26.2156	3.6e-05	0.00338878	yes	72	DOWN	NBF	C	NBF72
LOC5572627	55	AAEL009946	dnaJ homolog shv	-1.17035	7.3537	24.7611	5.13e-05	0.00461003	yes	72	DOWN	NBF	C	NBF72
LOC5569755	56	AAEL007892	xaa-Pro aminopeptidase ApepP	-3.09134	5.78494	24.7326	5.17e-05	0.00461003	yes	72	DOWN	NBF	C	NBF72
LOC5578011	57	AAEL003363	phospholipid phosphatase 5	-1.50133	5.82026	24.4201	5.59e-05	0.00481828	yes	72	DOWN	NBF	C	NBF72
LOC5566573	58	AAEL005491	ABC transporter G family member 20 isoform X3	-1.86659	6.19239	23.8871	6.39e-05	0.00530809	yes	72	DOWN	NBF	C	NBF72
LOC5567302	59	AAEL005957	phospholipase B1%2C membrane-associated	-4.33168	4.73789	23.6664	6.75e-05	0.00554967	yes	72	DOWN	NBF	C	NBF72
LOC5574862	60	AAEL011468	histidine triad nucleotide-binding protein 1	-1.09193	7.15443	23.6353	6.81e-05	0.00554967	yes	72	DOWN	NBF	C	NBF72
LOC5566484	61	AAEL005401	protein CREG1 isoform X2	-1.56962	6.41247	23.1473	7.71e-05	0.00616846	yes	72	DOWN	NBF	C	NBF72
LOC5570053	62	AAEL000204	uncharacterized protein LOC5570053	-1.59915	6.55482	22.9961	8.02e-05	0.00628631	yes	72	DOWN	NBF	C	NBF72
LOC5565180	63	AAEL004603	signal peptidase complex subunit 1	-1.66456	6.39475	22.7775	8.48e-05	0.00654099	yes	72	DOWN	NBF	C	NBF72
LOC5571844	64	AAEL001703	serine protease SP24D	-6.68667	9.21684	22.6978	8.66e-05	0.00655322	yes	72	DOWN	NBF	C	NBF72
LOC5568360	65	AAEL001068	myosin regulatory light chain%2C striated adductor muscle	-2.44769	6.38714	22.6785	8.7e-05	0.00655322	yes	72	DOWN	NBF	C	NBF72
LOC5571940	66	AAEL009423	protein peste	-1.16544	6.69824	22.6675	8.73e-05	0.00655322	yes	72	DOWN	NBF	C	NBF72
LOC5566733	67	AAEL005604	trypsin	-4.83638	4.9786	22.588	8.91e-05	0.00656428	yes	72	DOWN	NBF	C	NBF72
LOC5564993	68	AAEL004522	uncharacterized protein LOC5564993	-5.21872	4.0547	22.5611	8.97e-05	0.00656428	yes	72	DOWN	NBF	C	NBF72
LOC5568945	69	AAEL007229	derlin-1	-1.38505	6.89674	22.3633	9.45e-05	0.00679563	yes	72	DOWN	NBF	C	NBF72
LOC110674166	70	AAEL020485	signal peptidase complex catalytic subunit SEC11A	-1.53807	7.70315	22.1105	0.000100949	0.00702539	yes	72	DOWN	NBF	C	NBF72
LOC5567100	71	AAEL005830	proteasome subunit alpha type-7-1	-1.17501	6.69177	21.9641	0.000104922	0.00724303	yes	72	DOWN	NBF	C	NBF72
LOC5576414	72	AAEL012511	transmembrane protein 258 homolog	-1.49394	6.62433	21.9209	0.000106126	0.00726749	yes	72	DOWN	NBF	C	NBF72
LOC5568567	73	AAEL001127	uncharacterized protein LOC5568567	-7.82076	2.35178	21.4879	0.000119065	0.00798732	yes	72	DOWN	NBF	C	NBF72
LOC5568842	74	AAEL019565	vacuolar protein sorting-associated protein 41 homolog	-1.3527	5.89047	21.4762	0.000119437	0.00798732	yes	72	DOWN	NBF	C	NBF72
LOC5577776	75	AAEL003291	GATA zinc finger domain-containing protein 8	-1.1072	8.77778	21.3241	0.0001244	0.00806718	yes	72	DOWN	NBF	C	NBF72
LOC5577772	76	AAEL003316	extensin	-1.00195	6.79832	21.2875	0.000125627	0.00808544	yes	72	DOWN	NBF	C	NBF72
LOC5578505	77	AAEL013703	trypsin-1	-7.65414	4.70104	21.0669	0.000133311	0.00832949	yes	72	DOWN	NBF	C	NBF72
LOC5570210	78	AAEL008163	aminopeptidase N isoform X2	-5.04431	4.07391	20.9089	0.000139129	0.00863004	yes	72	DOWN	NBF	C	NBF72
LOC5578882	79	AAEL013885	uncharacterized protein LOC5578882	-9.10697	4.77079	20.8337	0.000141993	0.00868573	yes	72	DOWN	NBF	C	NBF72
LOC5577190	80	AAEL019552	cysteine-rich with EGF-like domain protein 2 isoform X1	-1.74935	5.68938	20.8321	0.000142056	0.00868573	yes	72	DOWN	NBF	C	NBF72
LOC5572723	81	AAEL009991	myosin-IIIb isoform X2	-3.28472	4.8963	20.7462	0.000145412	0.00882782	yes	72	DOWN	NBF	C	NBF72
LOC5572851	82	AAEL010073	nardilysin isoform X2	-2.1059	6.50516	20.5552	0.000153182	0.00916949	yes	72	DOWN	NBF	C	NBF72
LOC5564726	83	AAEL004406	PRADC1-like protein	-1.81233	5.35491	20.4655	0.000156988	0.00933205	yes	72	DOWN	NBF	C	NBF72
LOC110679080	84	AAEL028136	uncharacterized protein LOC110679080	-1.05637	14.2566	20.21	0.000168405	0.00981478	yes	72	DOWN	NBF	C	NBF72
LOC5576366	85	AAEL002870	dipeptidyl peptidase 3	-1.3777	6.62085	20.2069	0.000168548	0.00981478	yes	72	DOWN	NBF	C	NBF72
LOC23687505	86	AAEL017085	pyrimidodiazepine synthase	-1.38332	6.2186	20.0173	0.000177615	0.0101359	yes	72	DOWN	NBF	C	NBF72
LOC5572285	87	AAEL001779	bax inhibitor 1	-1.06832	7.32217	19.9583	0.000180544	0.0101675	yes	72	DOWN	NBF	C	NBF72
LOC5564073	88	AAEL004057	zinc finger protein 2	-2.60147	4.25865	19.751	0.000191263	0.0107007	yes	72	DOWN	NBF	C	NBF72
LOC5568971	89	AAEL018137	uncharacterized protein LOC5568971	-3.04295	4.81305	19.6893	0.000194582	0.010798	yes	72	DOWN	NBF	C	NBF72
LOC5569550	90	AAEL027927	protein peste	-1.03729	7.09363	19.4739	0.000206685	0.0113052	yes	72	DOWN	NBF	C	NBF72
LOC5574066	91	AAEL022757	protein ERGIC-53	-1.48705	6.79685	19.4175	0.000209991	0.0113052	yes	72	DOWN	NBF	C	NBF72
LOC5572671	92	AAEL001869	GMP synthase [glutamine-hydrolyzing] isoform X1	-1.5211	6.65885	19.348	0.000214136	0.0114563	yes	72	DOWN	NBF	C	NBF72
LOC5574590	93	AAEL002416	hydroxysteroid dehydrogenase-like protein 2 isoform X1	-1.80648	6.00304	18.9341	0.00024078	0.0126446	yes	72	DOWN	NBF	C	NBF72
LOC5567534	94	AAEL006122	uncharacterized protein LOC5567534	-2.15308	6.31109	18.8986	0.000243226	0.0126952	yes	72	DOWN	NBF	C	NBF72
LOC5574271	95	AAEL022261	cuticle protein 19	-2.03093	6.10978	18.8243	0.000248439	0.0128107	yes	72	DOWN	NBF	C	NBF72
LOC5578361	96	AAEL003550	aquaporin AQPcic isoform X1	-1.67628	6.05559	18.7755	0.000251929	0.0128364	yes	72	DOWN	NBF	C	NBF72
LOC5579903	97	AAEL001022	regucalcin isoform X2	-1.88428	8.90504	18.583	0.000266224	0.0134845	yes	72	DOWN	NBF	C	NBF72
LOC5579330	98	AAEL008042	probable ATP-dependent RNA helicase DHX34 isoform X1	-2.21077	5.4051	18.5624	0.000267805	0.0134848	yes	72	DOWN	NBF	C	NBF72
LOC5575085	99	AAEL011641	transferrin	-5.50523	3.66695	18.4155	0.000279387	0.0139857	yes	72	DOWN	NBF	C	NBF72
LOC5570951	100	AAEL008674	phospholipid phosphatase 6	-1.20459	6.11045	17.497	0.000365446	0.0174992	yes	72	DOWN	NBF	C	NBF72
LOC5572190	101	AAEL015336	ganglioside-induced differentiation-associated protein 1	-1.94317	4.81483	17.4925	0.000365929	0.0174992	yes	72	DOWN	NBF	C	NBF72
LOC5580056	102	AAEL002174	dolichyl-diphosphooligosaccharide--protein glycosyltransferase 48 kDa subunit	-1.10143	7.12323	17.2626	0.000391789	0.0186317	yes	72	DOWN	NBF	C	NBF72
LOC5570915	103	AAEL001506	U3 small nucleolar ribonucleoprotein protein MPP10	-1.05176	6.47239	16.8986	0.0004369	0.0203253	yes	72	DOWN	NBF	C	NBF72
LOC5564549	104	AAEL004317	terminal uridylyltransferase Tailor	-1.06631	6.74654	16.7589	0.000455692	0.0209527	yes	72	DOWN	NBF	C	NBF72
LOC5579820	105	AAEL005524	putative adenosylhomocysteinase 3 isoform X2	-1.18009	8.11323	16.7265	0.000460175	0.0209527	yes	72	DOWN	NBF	C	NBF72
LOC5570568	106	AAEL018155	peptide transporter family 1	-1.51178	6.55214	16.5469	0.000485921	0.0220078	yes	72	DOWN	NBF	C	NBF72
LOC5564775	107	AAEL004425	protein canopy homolog 4	-1.28372	6.1087	16.0833	0.000559963	0.0243314	yes	72	DOWN	NBF	C	NBF72
LOC5578806	108	AAEL013845	endoplasmic reticulum resident protein 44 isoform X1	-1.24852	7.02205	15.8903	0.000594357	0.0251216	yes	72	DOWN	NBF	C	NBF72
LOC5572372	109	AAEL009760	mite group 2 allergen Lep d 2	-9.4047	3.28205	15.8827	0.000595758	0.0251216	yes	72	DOWN	NBF	C	NBF72
LOC5564545	110	AAEL004308	proteasome subunit alpha type-5	-1.27526	6.48846	15.3938	0.000693896	0.0281505	yes	72	DOWN	NBF	C	NBF72
LOC5564064	111	AAEL004054	cytochrome P450 4g15	-2.57028	4.94923	15.2085	0.000735594	0.0292869	yes	72	DOWN	NBF	C	NBF72
LOC5567571	112	AAEL018112	putative uncharacterized protein DDB_G0282129 isoform X4	-3.98513	3.93274	14.9111	0.000808379	0.0315969	yes	72	DOWN	NBF	C	NBF72
LOC5570017	113	AAEL000208	transmembrane emp24 domain-containing protein 2	-1.01241	7.42422	14.8506	0.000824134	0.0319575	yes	72	DOWN	NBF	C	NBF72
LOC5575639	114	AAEL026043	5-hydroxytryptamine receptor 2B	-2.02062	4.74397	14.8471	0.000825071	0.0319575	yes	72	DOWN	NBF	C	NBF72
LOC5570858	115	AAEL008635	ATP-binding cassette sub-family G member 4	-1.81196	5.44006	14.5799	0.000898852	0.0337518	yes	72	DOWN	NBF	C	NBF72
LOC5568636	116	AAEL006990	putative phosphatidate phosphatase isoform X1	-1.26842	7.27969	14.5794	0.000898996	0.0337518	yes	72	DOWN	NBF	C	NBF72
LOC5566967	117	AAEL005747	uncharacterized protein LOC5566967	-3.79657	4.06566	14.5488	0.000907901	0.0339372	yes	72	DOWN	NBF	C	NBF72
LOC5563673	118	AAEL000541	fasciclin-3 isoform X2	-1.05718	6.41384	14.5179	0.000916983	0.0341277	yes	72	DOWN	NBF	C	NBF72
LOC5575683	119	AAEL011989	minor histocompatibility antigen H13 isoform X1	-1.05873	6.28412	14.1281	0.00104059	0.0382293	yes	72	DOWN	NBF	C	NBF72
LOC5571788	120	AAEL027166	angiotensin-converting enzyme	-1.36792	6.66814	14.0455	0.00106905	0.038607	yes	72	DOWN	NBF	C	NBF72
LOC5577035	121	AAEL012943	26S proteasome regulatory subunit 7	-1.18829	6.56559	13.9824	0.00109137	0.0390884	yes	72	DOWN	NBF	C	NBF72
LOC5578306	122	AAEL013623	trypsin eta	-9.60486	3.1762	14.5012	0.00112693	0.0400271	yes	72	DOWN	NBF	C	NBF72
LOC110674237	123	AAEL026466	uncharacterized protein LOC110674237	-6.22873	4.62438	13.6793	0.00120593	0.0421767	yes	72	DOWN	NBF	C	NBF72
LOC5577664	124	AAEL003238	probable palmitoyltransferase ZDHHC16	-3.57183	3.72488	13.6762	0.00120718	0.0421767	yes	72	DOWN	NBF	C	NBF72
LOC5579333	125	AAEL015566	general odorant-binding protein 67	-6.61564	1.84212	13.6639	0.00121209	0.0421767	yes	72	DOWN	NBF	C	NBF72
LOC5575905	126	AAEL026906	uncharacterized protein LOC5575905	-1.1938	6.06772	13.572	0.0012496	0.0428429	yes	72	DOWN	NBF	C	NBF72
LOC5576934	127	AAEL012875	vesicle-trafficking protein SEC22b-B	-1.10184	6.09558	13.43	0.00131008	0.0443252	yes	72	DOWN	NBF	C	NBF72
LOC5575967	128	AAEL012217	aminopeptidase N	-1.59754	7.52109	13.3905	0.00132745	0.0447359	yes	72	DOWN	NBF	C	NBF72
LOC5574683	129	AAEL011323	transcription factor HNF-4 homolog isoform X1	-1.50586	6.94	13.3667	0.00133807	0.0449172	yes	72	DOWN	NBF	C	NBF72
LOC5577316	130	AAEL013163	uncharacterized protein LOC5577316	-1.36591	6.42099	13.174	0.00142733	0.0473653	yes	72	DOWN	NBF	C	NBF72
LOC5565869	131	AAEL015007	proteasome subunit alpha type-1	-1.2126	6.0477	13.1688	0.00142981	0.0473653	yes	72	DOWN	NBF	C	NBF72
LOC5574223	1	AAEL012382	protein 5NUC	3.38637	10.6621	206.899	6.87e-13	5.88e-09	yes	6	UP	NBF	A	NBF6
LOC5570275	2	AAEL027949	protein draper isoform X2	2.61037	8.5212	159.795	9.41e-12	4.03e-08	yes	6	UP	NBF	A	NBF6
LOC5578665	3	AAEL003619	sodium-dependent nutrient amino acid transporter 1	3.85555	7.8742	149.706	1.8e-11	5.14e-08	yes	6	UP	NBF	A	NBF6
LOC5578454	4	AAEL000488	interleukin-1 receptor accessory protein-like 1	3.8004	7.22757	130.56	6.91e-11	1.48e-07	yes	6	UP	NBF	A	NBF6
LOC5576502	5	AAEL012553	tyrosine-protein kinase hopscotch	5.71152	9.07819	127.233	8.88e-11	1.52e-07	yes	6	UP	NBF	A	NBF6
LOC5571677	6	AAEL001656	putative inorganic phosphate cotransporter isoform X2	3.4044	8.16264	113.329	2.7e-10	3.3e-07	yes	6	UP	NBF	A	NBF6
LOC5571097	7	AAEL001511	uncharacterized protein LOC5571097	4.58129	9.10534	111.103	3.26e-10	3.49e-07	yes	6	UP	NBF	A	NBF6
LOC5566585	8	AAEL000759	glutamate--cysteine ligase regulatory subunit	2.95995	8.60403	97.9478	1.07e-09	7.61e-07	yes	6	UP	NBF	A	NBF6
LOC5564265	9	AAEL027694	uncharacterized protein LOC5564265 isoform X1	2.35147	10.5425	96.2209	1.26e-09	8.28e-07	yes	6	UP	NBF	A	NBF6
LOC5564699	10	AAEL014567	LOW QUALITY PROTEIN: transmembrane protease serine 9	2.83859	10.6503	91.1149	2.08e-09	1.27e-06	yes	6	UP	NBF	A	NBF6
LOC5566822	11	AAEL005666	matrix metalloproteinase-14 isoform X1	3.52234	7.3277	87.2048	3.1e-09	1.66e-06	yes	6	UP	NBF	A	NBF6
LOC5572566	12	AAEL009888	bumetanide-sensitive sodium-(potassium)-chloride cotransporter isoform X1	2.27697	10.1607	85.7952	3.6e-09	1.81e-06	yes	6	UP	NBF	A	NBF6
LOC5580178	13	AAEL027912	sodium-coupled monocarboxylate transporter 1 isoform X1	2.58584	7.06665	83.3442	4.68e-09	2.22e-06	yes	6	UP	NBF	A	NBF6
LOC5572713	14	AAEL023488	uncharacterized protein LOC5572713 isoform X2	1.89292	7.97402	73.2475	1.47e-08	6.31e-06	yes	6	UP	NBF	A	NBF6
LOC5568636	15	AAEL006990	putative phosphatidate phosphatase isoform X1	3.32185	7.27969	70.199	2.14e-08	8.71e-06	yes	6	UP	NBF	A	NBF6
LOC5570578	16	AAEL008389	kinase D-interacting substrate of 220 kDa isoform X5	2.58422	9.40026	69.4488	2.35e-08	9.13e-06	yes	6	UP	NBF	A	NBF6
LOC110676520	17	AAEL021886	putative uncharacterized protein DDB_G0274435	4.16493	7.1831	68.9453	2.5e-08	9.3e-06	yes	6	UP	NBF	A	NBF6
LOC5566827	18	AAEL005676	adenosine deaminase 2	3.14741	7.32877	67.6185	2.95e-08	1.01e-05	yes	6	UP	NBF	A	NBF6
LOC5574526	19	AAEL011197	actin-5C	1.95107	10.6305	65.6844	3.79e-08	1.25e-05	yes	6	UP	NBF	A	NBF6
LOC5566564	20	AAEL005492	tyrosine-protein phosphatase non-receptor type 9 isoform X3	2.45263	6.81506	63.6717	4.94e-08	1.57e-05	yes	6	UP	NBF	A	NBF6
LOC5573072	21	AAEL010260	uncharacterized protein LOC5573072	2.94465	9.1789	61.2993	6.81e-08	2.01e-05	yes	6	UP	NBF	A	NBF6
LOC5563795	22	AAEL020747	uncharacterized protein LOC5563795	2.28188	8.93816	56.4098	1.36e-07	3.75e-05	yes	6	UP	NBF	A	NBF6
LOC23687933	23	AAEL017513	glycine-rich cell wall structural protein 1.0	3.20775	7.11022	52.0371	2.62e-07	6.22e-05	yes	6	UP	NBF	A	NBF6
LOC5571215	24	AAEL007191	proton-coupled amino acid transporter-like protein CG1139	2.99413	6.915	51.2014	2.98e-07	6.89e-05	yes	6	UP	NBF	A	NBF6
LOC5568614	25	AAEL006982	phospholipase A1 member A isoform X2	2.98652	6.38097	49.1671	4.11e-07	9.26e-05	yes	6	UP	NBF	A	NBF6
LOC5573382	26	AAEL023675	mucin-5AC isoform X1	2.53601	6.18258	47.2062	5.66e-07	0.000124257	yes	6	UP	NBF	A	NBF6
LOC5572224	27	AAEL009658	trehalase isoform X1	1.43624	8.98624	45.899	7.04e-07	0.000150703	yes	6	UP	NBF	A	NBF6
LOC110677813	28	AAEL024098	uncharacterized protein LOC110677813	1.56586	7.53173	45.0262	8.17e-07	0.000152573	yes	6	UP	NBF	A	NBF6
LOC5579856	29	AAEL005849	synaptic vesicle glycoprotein 2C	1.93124	8.51434	43.6396	1.04e-06	0.000177636	yes	6	UP	NBF	A	NBF6
LOC5576348	30	AAEL002861	saccharopine dehydrogenase-like oxidoreductase	1.61162	8.52904	43.5112	1.06e-06	0.000178103	yes	6	UP	NBF	A	NBF6
LOC5567342	31	AAEL006006	EF-hand domain-containing protein D2 homolog	1.75575	6.82291	43.3428	1.09e-06	0.000179904	yes	6	UP	NBF	A	NBF6
LOC5576330	32	AAEL019728	mucin-5AC isoform X1	3.53782	7.93823	42.2399	1.33e-06	0.000204301	yes	6	UP	NBF	A	NBF6
LOC5570793	33	AAEL008564	protein cueball isoform X2	1.50468	6.9307	40.7679	1.73e-06	0.000255699	yes	6	UP	NBF	A	NBF6
LOC5571760	34	AAEL009298	N-acetylneuraminate lyase B	2.20053	9.72882	40.5237	1.81e-06	0.000262853	yes	6	UP	NBF	A	NBF6
LOC5575831	35	AAEL012099	aminopeptidase N isoform X1	2.00645	8.5156	39.5644	2.16e-06	0.000303558	yes	6	UP	NBF	A	NBF6
LOC5568211	36	AAEL006642	tubulin alpha-1 chain	1.76244	11.3262	36.6244	3.79e-06	0.000507323	yes	6	UP	NBF	A	NBF6
LOC5577930	37	AAEL025363	NADPH--cytochrome P450 reductase isoform X2	1.28486	8.10168	34.4735	5.83e-06	0.00072586	yes	6	UP	NBF	A	NBF6
LOC5576734	38	AAEL020340	uncharacterized membrane protein DDB_G0293934 isoform X1	1.50974	7.25052	34.2186	6.14e-06	0.000750677	yes	6	UP	NBF	A	NBF6
LOC5571620	39	AAEL009196	calpain-11	3.62048	5.20471	33.7121	6.81e-06	0.000787972	yes	6	UP	NBF	A	NBF6
LOC5576380	40	AAEL012471	cytokine receptor	1.81264	7.32215	33.4195	7.24e-06	0.000825996	yes	6	UP	NBF	A	NBF6
LOC5564334	41	AAEL022076	putative epidermal cell surface receptor isoform X5	1.71228	7.77945	30.3906	1.38e-05	0.00146052	yes	6	UP	NBF	A	NBF6
LOC5579216	42	AAEL014053	V-type proton ATPase 116 kDa subunit a isoform X1	1.22911	8.0464	29.9482	1.52e-05	0.00159078	yes	6	UP	NBF	A	NBF6
LOC5570558	43	AAEL008364	serine protease inhibitor 88Ea isoform X1	1.14221	9.47737	28.2163	2.25e-05	0.00224239	yes	6	UP	NBF	A	NBF6
LOC5568048	44	AAEL006479	uncharacterized protein LOC5568048	2.01548	6.54974	27.5199	2.65e-05	0.00251726	yes	6	UP	NBF	A	NBF6
LOC5572848	45	AAEL010068	putative uncharacterized protein DDB_G0277255	2.25947	6.60522	27.3107	2.78e-05	0.0025861	yes	6	UP	NBF	A	NBF6
LOC5579028	46	AAEL013963	tumor necrosis factor alpha-induced protein 8-like protein isoform X2	1.30707	7.00315	27.0143	2.98e-05	0.0027427	yes	6	UP	NBF	A	NBF6
LOC5568761	47	AAEL007114	protein pinocchio isoform X2	2.11835	7.03369	26.868	3.08e-05	0.00280888	yes	6	UP	NBF	A	NBF6
LOC5571581	48	AAEL014151	homeobox protein SIX1	3.56085	5.06369	25.8107	3.97e-05	0.00336588	yes	6	UP	NBF	A	NBF6
LOC5573696	49	AAEL010684	trehalose-phosphate phosphatase B	1.61402	6.98916	25.5062	4.28e-05	0.00355352	yes	6	UP	NBF	A	NBF6
LOC5570678	50	AAEL008473	Golgi-associated plant pathogenesis-related protein 1	2.83939	7.77201	25.214	4.59e-05	0.00365051	yes	6	UP	NBF	A	NBF6
LOC5575616	51	AAEL011946	uncharacterized protein LOC5575616	11.2157	5.14388	25.3006	5.1e-05	0.00400359	yes	6	UP	NBF	A	NBF6
LOC5568513	52	AAEL006919	chymotrypsin-1	1.68066	13.6542	24.5758	5.38e-05	0.00406384	yes	6	UP	NBF	A	NBF6
LOC5576188	53	AAEL012383	putative odorant-binding protein A10	1.02192	8.58431	23.9478	6.29e-05	0.00457392	yes	6	UP	NBF	A	NBF6
LOC5563793	54	AAEL003923	protein MON2 homolog	1.76948	6.51188	23.1804	7.65e-05	0.00540852	yes	6	UP	NBF	A	NBF6
LOC5574917	55	AAEL011522	ras-related and estrogen-regulated growth inhibitor-like protein	2.32694	6.86656	23.1298	7.75e-05	0.00543442	yes	6	UP	NBF	A	NBF6
LOC110681191	56	AAEL024256	solute carrier family 46 member 3-like	2.13065	6.53626	22.4627	9.21e-05	0.00630373	yes	6	UP	NBF	A	NBF6
LOC5569632	57	AAEL007777	uncharacterized protein LOC5569632	1.07463	9.43458	22.2078	9.84e-05	0.00663242	yes	6	UP	NBF	A	NBF6
LOC5567089	58	AAEL020530	integral membrane protein GPR155	1.8138	6.54978	22.0775	0.00010183	0.00675711	yes	6	UP	NBF	A	NBF6
LOC110676148	59	AAEL025092	extensin-2-like	2.41347	8.70174	22.0334	0.000103021	0.00678357	yes	6	UP	NBF	A	NBF6
LOC5572494	60	AAEL024717	pyrroline-5-carboxylate reductase 1%2C mitochondrial	1.48076	6.54791	21.7047	0.000112383	0.00734352	yes	6	UP	NBF	A	NBF6
LOC5570784	61	AAEL022646	chymotrypsin-2	4.96024	5.43899	22.7906	0.00012046	0.00775293	yes	6	UP	NBF	A	NBF6
LOC5569950	62	AAEL008039	uncharacterized protein LOC5569950	1.70368	7.66414	21.263	0.000126457	0.00805118	yes	6	UP	NBF	A	NBF6
LOC5570050	63	AAEL000185	eukaryotic translation initiation factor 5	1.13469	8.62506	21.2477	0.000126975	0.00805118	yes	6	UP	NBF	A	NBF6
LOC110674263	64	AAEL023991	uncharacterized protein LOC110674263	1.09295	9.02401	21.0701	0.000133196	0.00838349	yes	6	UP	NBF	A	NBF6
LOC5575043	65	AAEL018219	basement membrane-specific heparan sulfate proteoglycan core protein isoform X5	1.31313	9.1893	20.9292	0.000138366	0.00852098	yes	6	UP	NBF	A	NBF6
LOC5578684	66	AAEL003645	stearoyl-CoA desaturase 5	1.67519	6.49106	20.5687	0.000152621	0.00907246	yes	6	UP	NBF	A	NBF6
LOC5568194	67	AAEL006611	ER membrane protein complex subunit 3	1.29791	7.10228	20.3554	0.000161801	0.00947904	yes	6	UP	NBF	A	NBF6
LOC5566800	68	AAEL005651	ethanolamine-phosphate cytidylyltransferase isoform X3	1.10835	9.28602	20.2478	0.000166663	0.0095747	yes	6	UP	NBF	A	NBF6
LOC5578009	69	AAEL003384	coiled-coil domain-containing protein 115	1.98217	5.79302	20.0336	0.000176817	0.0100235	yes	6	UP	NBF	A	NBF6
LOC5567339	70	AAEL006012	fibronectin type-III domain-containing protein 3a isoform X1	2.98756	5.8873	19.894	0.000183798	0.0103239	yes	6	UP	NBF	A	NBF6
LOC5574783	71	AAEL011414	high mobility group protein D	1.06059	8.34736	19.8518	0.000185969	0.0103239	yes	6	UP	NBF	A	NBF6
LOC5572513	72	AAEL009850	uncharacterized protein LOC5572513	4.37835	4.96046	19.7808	0.000189678	0.0103417	yes	6	UP	NBF	A	NBF6
LOC5576370	73	AAEL012466	integrin beta-PS isoform X4	1.16923	7.92194	19.7097	0.000193477	0.0104161	yes	6	UP	NBF	A	NBF6
LOC5565828	74	AAEL014999	protein alan shepard isoform X4	4.34707	5.35266	19.6267	0.000198021	0.0105941	yes	6	UP	NBF	A	NBF6
LOC5573844	75	AAEL010778	protein rolling stone	1.14782	7.18767	19.0388	0.000233713	0.0121315	yes	6	UP	NBF	A	NBF6
LOC5575386	76	AAEL011789	probable citrate synthase 2%2C mitochondrial	1.41526	8.31287	18.6849	0.000258552	0.0130959	yes	6	UP	NBF	A	NBF6
LOC5564179	77	AAEL004141	phosphatidylinositol transfer protein alpha isoform isoform X2	1.18869	6.56861	18.3437	0.000285243	0.0141137	yes	6	UP	NBF	A	NBF6
LOC23687857	78	AAEL017437	nucleolar protein 58 isoform X2	1.04364	8.2299	18.2919	0.000289558	0.0142449	yes	6	UP	NBF	A	NBF6
LOC110676326	79	AAEL021293	uncharacterized protein LOC110676326	9.64504	3.42736	18.5034	0.000296783	0.0143599	yes	6	UP	NBF	A	NBF6
LOC5577640	80	AAEL003228	leucine-rich repeat-containing protein 40 isoform X1	2.34666	6.29721	18.0505	0.000310603	0.0147709	yes	6	UP	NBF	A	NBF6
LOC5568041	81	AAEL006487	sodium-coupled monocarboxylate transporter 1	1.35784	7.96131	18.0204	0.000313341	0.0147838	yes	6	UP	NBF	A	NBF6
LOC5571763	82	AAEL009287	GTP-binding nuclear protein Ran	1.22435	8.07378	17.874	0.000327042	0.0151304	yes	6	UP	NBF	A	NBF6
LOC5576726	83	AAEL002972	endochitinase	3.42692	6.77565	17.8258	0.000331697	0.0151835	yes	6	UP	NBF	A	NBF6
LOC5579140	84	AAEL019512	MAGUK p55 subfamily member 5-A isoform X2	1.26791	8.51165	17.7863	0.000335562	0.0152001	yes	6	UP	NBF	A	NBF6
LOC5578606	85	AAEL003594	kinesin-like protein KIN-7O	2.15044	5.48133	17.0669	0.000415374	0.0182339	yes	6	UP	NBF	A	NBF6
LOC5577268	86	AAEL013128	elongation of very long chain fatty acids protein 6	1.27554	6.38107	16.8414	0.000444485	0.0192161	yes	6	UP	NBF	A	NBF6
LOC5570596	87	AAEL022775	serine protease 42	3.75575	4.88063	16.4719	0.000497145	0.0210244	yes	6	UP	NBF	A	NBF6
LOC5569684	88	AAEL007830	cytochrome P450 4d1 isoform X1	1.74486	6.87673	16.3496	0.000516038	0.0215477	yes	6	UP	NBF	A	NBF6
LOC5576242	89	AAEL002835	oxidative stress-induced growth inhibitor 2 isoform X1	1.09139	7.25866	16.1217	0.000553392	0.0226652	yes	6	UP	NBF	A	NBF6
LOC5573673	90	AAEL019604	synaptic vesicle membrane protein VAT-1 homolog-like	1.03863	7.83313	16.071	0.000562094	0.0228935	yes	6	UP	NBF	A	NBF6
LOC5569813	91	AAEL001305	uncharacterized protein LOC5569813	2.03374	7.00558	15.8414	0.000603422	0.0241369	yes	6	UP	NBF	A	NBF6
LOC5563780	92	AAEL019562	protein tramtrack%2C alpha isoform isoform X2	1.27367	6.61392	15.6603	0.000638378	0.0250618	yes	6	UP	NBF	A	NBF6
LOC5574043	93	AAEL010883	sodium- and chloride-dependent neutral and basic amino acid transporter B(0+) isoform X2	1.20628	7.26976	15.6462	0.000641184	0.0250618	yes	6	UP	NBF	A	NBF6
LOC5564357	94	AAEL004211	PDZ domain-containing protein 8	4.52239	4.85934	15.5121	0.00066862	0.0260154	yes	6	UP	NBF	A	NBF6
LOC5563777	95	AAEL019599	vascular endothelial growth factor receptor 1 isoform X6	1.39796	7.14507	15.3862	0.000695558	0.0265802	yes	6	UP	NBF	A	NBF6
LOC23687408	96	AAEL019737	disks large 1 tumor suppressor protein isoform X1	1.31651	6.54147	15.3514	0.000703207	0.0267531	yes	6	UP	NBF	A	NBF6
LOC5570753	97	AAEL027239	transcription factor grauzone	1.97063	5.52376	15.2135	0.000734445	0.0272158	yes	6	UP	NBF	A	NBF6
LOC5580175	98	AAEL002555	sodium-coupled monocarboxylate transporter 1 isoform X1	2.19251	5.18802	15.1687	0.000744911	0.0273665	yes	6	UP	NBF	A	NBF6
LOC5578484	99	AAEL000515	uncharacterized protein LOC5578484	1.07974	10.051	15.0101	0.000783314	0.0280551	yes	6	UP	NBF	A	NBF6
LOC5576245	100	AAEL002848	tubulin beta-3 chain	2.53654	6.11126	14.9275	0.000804181	0.0285634	yes	6	UP	NBF	A	NBF6
LOC5576478	101	AAEL002906	26S proteasome non-ATPase regulatory subunit 1	1.05949	6.58913	14.8502	0.000824254	0.0290354	yes	6	UP	NBF	A	NBF6
LOC5577734	102	AAEL019516	histone demethylase UTY isoform X2	2.98931	4.22383	14.6663	0.000874229	0.0300538	yes	6	UP	NBF	A	NBF6
LOC5572507	103	AAEL009843	trypsin-1	1.91385	12.1924	14.2241	0.00100852	0.0325683	yes	6	UP	NBF	A	NBF6
LOC5566353	104	AAEL005336	D-3-phosphoglycerate dehydrogenase	1.14772	7.87067	14.2087	0.00101361	0.0325683	yes	6	UP	NBF	A	NBF6
LOC5577287	105	AAEL019986	uncharacterized protein LOC5577287 isoform X1	1.22746	7.05824	14.1797	0.00102321	0.0325683	yes	6	UP	NBF	A	NBF6
LOC5570900	106	AAEL001476	protein numb isoform X2	1.74111	5.56352	14.0952	0.00105184	0.0331019	yes	6	UP	NBF	A	NBF6
LOC5564884	107	NA	LOW QUALITY PROTEIN: ribosomal protein S6 kinase 2 beta	1.47796	6.00166	13.9548	0.00110129	0.0339336	yes	6	UP	NBF	A	NBF6
LOC5575925	108	AAEL012171	putative RNA-binding protein 15 isoform X1	1.04891	6.57048	13.9427	0.00110568	0.0339336	yes	6	UP	NBF	A	NBF6
LOC5571567	109	AAEL009154	glutathione synthetase isoform X2	1.51074	6.03343	13.8578	0.00113698	0.0346354	yes	6	UP	NBF	A	NBF6
LOC5569512	110	AAEL019819	probable phospholipid-transporting ATPase VD isoform X2	1.88094	6.06234	13.7332	0.00118464	0.0355809	yes	6	UP	NBF	A	NBF6
LOC5575841	111	AAEL012114	troponin C isoform X2	1.01267	8.36092	13.7115	0.00119318	0.0355874	yes	6	UP	NBF	A	NBF6
LOC5577231	112	AAEL003128	uncharacterized protein LOC5577231	1.60567	5.94774	13.5849	0.00124428	0.0366017	yes	6	UP	NBF	A	NBF6
LOC5569740	113	AAEL022979	protein 4.1 homolog isoform X1	1.82158	6.96427	13.5606	0.00125436	0.0367241	yes	6	UP	NBF	A	NBF6
LOC5569675	114	AAEL019596	insulin receptor substrate 1 isoform X5	3.91424	4.52719	13.531	0.00126676	0.0367241	yes	6	UP	NBF	A	NBF6
LOC5576270	115	AAEL012421	DE-cadherin	3.36188	4.48362	13.3967	0.00132473	0.0376734	yes	6	UP	NBF	A	NBF6
LOC5564195	116	AAEL014345	coiled-coil domain-containing protein 47	1.13862	6.37948	13.3047	0.0013661	0.0383404	yes	6	UP	NBF	A	NBF6
LOC110679006	117	AAEL020035	putative uncharacterized protein DDB_G0283431	5.49191	9.36777	13.2947	0.00137067	0.0383429	yes	6	UP	NBF	A	NBF6
LOC5579167	118	AAEL021925	organic solute transporter alpha-like protein	2.32899	4.99989	13.0764	0.00147503	0.0404688	yes	6	UP	NBF	A	NBF6
LOC5576030	119	AAEL012267	CD109 antigen	1.12763	6.7049	12.9684	0.00152984	0.0415729	yes	6	UP	NBF	A	NBF6
LOC5577130	120	AAEL013026	soluble guanylate cyclase 89Db	3.1859	4.28887	12.8307	0.00160302	0.0430275	yes	6	UP	NBF	A	NBF6
LOC5578184	121	AAEL003469	H/ACA ribonucleoprotein complex subunit 2-like protein	1.30938	7.36073	12.7023	0.0016747	0.04452	yes	6	UP	NBF	A	NBF6
LOC5573277	122	AAEL010379	multidrug resistance protein homolog 49	2.90614	6.83003	12.6677	0.00169463	0.0449103	yes	6	UP	NBF	A	NBF6
LOC5564549	123	AAEL004317	terminal uridylyltransferase Tailor	1.03122	6.74654	12.6087	0.00172918	0.045544	yes	6	UP	NBF	A	NBF6
LOC5569422	124	AAEL007631	serine/threonine-protein phosphatase 4 regulatory subunit 1 isoform X1	1.51999	5.49544	12.5744	0.00174962	0.0459349	yes	6	UP	NBF	A	NBF6
LOC5576237	125	AAEL018288	microtubule-actin cross-linking factor 1%2C isoforms 1/2/3/5 isoform X11	1.05478	10.5054	12.5499	0.00176439	0.0460463	yes	6	UP	NBF	A	NBF6
LOC5573865	126	AAEL010785	uncharacterized protein LOC5573865	1.60381	5.63653	12.5354	0.00177316	0.0461345	yes	6	UP	NBF	A	NBF6
LOC5564409	127	AAEL020477	pheromone-processing carboxypeptidase KEX1 isoform X2	1.62174	6.04983	12.4679	0.00181478	0.0470744	yes	6	UP	NBF	A	NBF6
LOC110675740	128	AAEL027914	NECAP-like protein CG9132	1.6916	5.20646	12.358	0.00188481	0.0482036	yes	6	UP	NBF	A	NBF6
LOC5573506	129	AAEL010545	protein vestigial isoform X1	1.11376	7.7235	12.3555	0.00188647	0.0482036	yes	6	UP	NBF	A	NBF6
LOC5576926	130	AAEL012873	angiotensin-converting enzyme	11.4015	3.7249	12.3556	0.00198362	0.0498389	yes	6	UP	NBF	A	NBF6
LOC5563917	131	AAEL003996	protein Teyrha-meyrha isoform X3	9.42597	2.64412	12.3272	0.00200283	0.0498993	yes	6	UP	NBF	A	NBF6
LOC5574223	1	AAEL012382	protein 5NUC	4.69129	10.6621	354.45	2.41e-15	2.07e-11	yes	24	UP	NBF	B	NBF24
LOC5578665	2	AAEL003619	sodium-dependent nutrient amino acid transporter 1	4.6807	7.8742	209.132	6.15e-13	2.63e-09	yes	24	UP	NBF	B	NBF24
LOC23687933	3	AAEL017513	glycine-rich cell wall structural protein 1.0	6.7094	7.11022	178.691	3.06e-12	8.73e-09	yes	24	UP	NBF	B	NBF24
LOC5570275	4	AAEL027949	protein draper isoform X2	2.54972	8.5212	161.779	8.32e-12	1.74e-08	yes	24	UP	NBF	B	NBF24
LOC5580178	5	AAEL027912	sodium-coupled monocarboxylate transporter 1 isoform X1	3.69045	7.06665	158.601	1.01e-11	1.74e-08	yes	24	UP	NBF	B	NBF24
LOC5578454	6	AAEL000488	interleukin-1 receptor accessory protein-like 1	3.68305	7.22757	129.344	7.57e-11	1.08e-07	yes	24	UP	NBF	B	NBF24
LOC5571677	7	AAEL001656	putative inorganic phosphate cotransporter isoform X2	3.53472	8.16264	125.664	1e-10	1.22e-07	yes	24	UP	NBF	B	NBF24
LOC5574304	8	AAEL011070	uncharacterized protein LOC5574304	2.65276	10.7821	116.623	2.05e-10	2.2e-07	yes	24	UP	NBF	B	NBF24
LOC5563795	9	AAEL020747	uncharacterized protein LOC5563795	3.31554	8.93816	112.309	2.94e-10	2.52e-07	yes	24	UP	NBF	B	NBF24
LOC5569805	10	AAEL001323	protein takeout isoform X2	3.43654	10.6957	108.804	3.98e-10	3.09e-07	yes	24	UP	NBF	B	NBF24
LOC5564094	11	AAEL014311	tetraspanin-18	2.45132	8.98019	105.012	5.56e-10	3.4e-07	yes	24	UP	NBF	B	NBF24
LOC5573673	12	AAEL019604	synaptic vesicle membrane protein VAT-1 homolog-like	2.73922	7.83313	102.566	6.94e-10	3.96e-07	yes	24	UP	NBF	B	NBF24
LOC5575111	13	AAEL011658	carboxypeptidase Q	2.51875	7.59375	95.276	1.38e-09	7.21e-07	yes	24	UP	NBF	B	NBF24
LOC5572566	14	AAEL009888	bumetanide-sensitive sodium-(potassium)-chloride cotransporter isoform X1	2.33088	10.1607	94.3057	1.51e-09	7.21e-07	yes	24	UP	NBF	B	NBF24
LOC5565726	15	AAEL004951	pupal cuticle protein 36a	2.59059	12.0252	91.1121	2.08e-09	8.9e-07	yes	24	UP	NBF	B	NBF24
LOC5564699	16	AAEL014567	LOW QUALITY PROTEIN: transmembrane protease serine 9	2.72319	10.6503	88.9829	2.58e-09	1.05e-06	yes	24	UP	NBF	B	NBF24
LOC110676520	17	AAEL021886	putative uncharacterized protein DDB_G0274435	4.57393	7.1831	82.8027	4.96e-09	1.93e-06	yes	24	UP	NBF	B	NBF24
LOC5574917	18	AAEL011522	ras-related and estrogen-regulated growth inhibitor-like protein	4.76805	6.86656	81.0792	5.99e-09	2.23e-06	yes	24	UP	NBF	B	NBF24
LOC5569692	19	AAEL019727	uncharacterized protein LOC5569692 isoform X2	1.91932	13.6795	79.7972	6.91e-09	2.46e-06	yes	24	UP	NBF	B	NBF24
LOC5564185	20	AAEL014335	uncharacterized protein LOC5564185	2.31008	6.99011	76.5914	9.95e-09	3.28e-06	yes	24	UP	NBF	B	NBF24
LOC5563614	21	AAEL018109	transmembrane protease serine 9	3.37212	6.75875	75.2481	1.16e-08	3.69e-06	yes	24	UP	NBF	B	NBF24
LOC5572494	22	AAEL024717	pyrroline-5-carboxylate reductase 1%2C mitochondrial	2.81447	6.54791	73.8967	1.36e-08	4.17e-06	yes	24	UP	NBF	B	NBF24
LOC5568614	23	AAEL006982	phospholipase A1 member A isoform X2	3.68121	6.38097	72.6781	1.58e-08	4.66e-06	yes	24	UP	NBF	B	NBF24
LOC110681191	24	AAEL024256	solute carrier family 46 member 3-like	4.06764	6.53626	71.8088	1.75e-08	4.93e-06	yes	24	UP	NBF	B	NBF24
LOC5579216	25	AAEL014053	V-type proton ATPase 116 kDa subunit a isoform X1	1.89154	8.0464	71.6716	1.78e-08	4.93e-06	yes	24	UP	NBF	B	NBF24
LOC5563616	26	AAEL000028	serine protease easter	2.10521	10.0789	70.5295	2.05e-08	5.33e-06	yes	24	UP	NBF	B	NBF24
LOC5571215	27	AAEL007191	proton-coupled amino acid transporter-like protein CG1139	3.4894	6.915	69.2541	2.4e-08	6.05e-06	yes	24	UP	NBF	B	NBF24
LOC5569049	28	AAEL007342	lipopolysaccharide-induced tumor necrosis factor-alpha factor homolog	2.4182	7.97014	67.0705	3.17e-08	7.75e-06	yes	24	UP	NBF	B	NBF24
LOC110676148	29	AAEL025092	extensin-2-like	4.48776	8.70174	63.8239	4.84e-08	1.12e-05	yes	24	UP	NBF	B	NBF24
LOC5570578	30	AAEL008389	kinase D-interacting substrate of 220 kDa isoform X5	2.33041	9.40026	61.3376	6.77e-08	1.49e-05	yes	24	UP	NBF	B	NBF24
LOC5573072	31	AAEL010260	uncharacterized protein LOC5573072	2.84233	9.1789	60.492	7.61e-08	1.63e-05	yes	24	UP	NBF	B	NBF24
LOC5566344	32	AAEL020936	carbonic anhydrase 1	4.23069	7.09639	58.4221	1.02e-07	2.05e-05	yes	24	UP	NBF	B	NBF24
LOC5574816	33	AAEL002464	V-type proton ATPase subunit F	1.59729	7.65945	58.329	1.03e-07	2.05e-05	yes	24	UP	NBF	B	NBF24
LOC5576972	34	AAEL003076	UDP-glucuronosyltransferase 2B31	2.04973	8.37182	57.0754	1.23e-07	2.35e-05	yes	24	UP	NBF	B	NBF24
LOC5571760	35	AAEL009298	N-acetylneuraminate lyase B	2.57007	9.72882	56.102	1.42e-07	2.57e-05	yes	24	UP	NBF	B	NBF24
LOC5575836	36	AAEL012098	synaptic vesicle glycoprotein 2C isoform X1	1.53407	11.0469	55.9968	1.44e-07	2.57e-05	yes	24	UP	NBF	B	NBF24
LOC110676152	37	AAEL027052	loricrin-like	3.20378	10.9278	54.0432	1.93e-07	3.17e-05	yes	24	UP	NBF	B	NBF24
LOC5579856	38	AAEL005849	synaptic vesicle glycoprotein 2C	2.08262	8.51434	53.2107	2.19e-07	3.53e-05	yes	24	UP	NBF	B	NBF24
LOC5573818	39	AAEL010738	electrogenic sodium bicarbonate cotransporter 1 isoform X4	1.74891	8.98452	52.4434	2.46e-07	3.75e-05	yes	24	UP	NBF	B	NBF24
LOC5577732	40	AAEL013367	mucin-5AC isoform X2	4.73462	5.15464	52.4016	2.47e-07	3.75e-05	yes	24	UP	NBF	B	NBF24
LOC5574178	41	AAEL019806	CTL-like protein 2 isoform X2	2.62011	6.88284	52.3353	2.5e-07	3.75e-05	yes	24	UP	NBF	B	NBF24
LOC5568513	42	AAEL006919	chymotrypsin-1	2.48676	13.6542	52.148	2.57e-07	3.79e-05	yes	24	UP	NBF	B	NBF24
LOC5571080	43	AAEL008787	V-type proton ATPase catalytic subunit A	1.29808	10.7984	52.0468	2.61e-07	3.79e-05	yes	24	UP	NBF	B	NBF24
LOC5568636	44	AAEL006990	putative phosphatidate phosphatase isoform X1	2.68674	7.27969	51.4192	2.88e-07	4.11e-05	yes	24	UP	NBF	B	NBF24
LOC5574074	45	AAEL023332	venom dipeptidyl peptidase 4 isoform X2	1.84566	9.0673	51.2572	2.95e-07	4.14e-05	yes	24	UP	NBF	B	NBF24
LOC5566800	46	AAEL005651	ethanolamine-phosphate cytidylyltransferase isoform X3	1.74767	9.28602	50.7326	3.21e-07	4.43e-05	yes	24	UP	NBF	B	NBF24
LOC5567429	47	AAEL006109	uncharacterized protein LOC5567429	8.57465	7.78177	49.5801	3.85e-07	5.23e-05	yes	24	UP	NBF	B	NBF24
LOC110678523	48	AAEL021605	glycine-rich cell wall structural protein-like isoform X1	2.07078	8.79847	49.1253	4.14e-07	5.54e-05	yes	24	UP	NBF	B	NBF24
LOC5576380	49	AAEL012471	cytokine receptor	2.15433	7.32215	48.6041	4.5e-07	5.93e-05	yes	24	UP	NBF	B	NBF24
LOC5568081	50	AAEL006516	V-type proton ATPase subunit H isoform X2	1.50845	8.91316	48.0978	4.89e-07	6.34e-05	yes	24	UP	NBF	B	NBF24
LOC5576866	51	AAEL019514	uncharacterized protein LOC5576866 isoform X5	1.45496	9.21836	47.4342	5.45e-07	6.97e-05	yes	24	UP	NBF	B	NBF24
LOC5576802	52	AAEL018249	aminopeptidase N	1.53229	12.28	47.0613	5.8e-07	7.2e-05	yes	24	UP	NBF	B	NBF24
LOC5568048	53	AAEL006479	uncharacterized protein LOC5568048	2.63971	6.54974	46.9602	5.9e-07	7.2e-05	yes	24	UP	NBF	B	NBF24
LOC5576726	54	AAEL002972	endochitinase	6.09201	6.77565	46.9031	5.95e-07	7.2e-05	yes	24	UP	NBF	B	NBF24
LOC5567342	55	AAEL006006	EF-hand domain-containing protein D2 homolog	1.75555	6.82291	46.8861	5.97e-07	7.2e-05	yes	24	UP	NBF	B	NBF24
LOC5566119	56	AAEL022497	V-type proton ATPase subunit C isoform X1	1.28708	8.77937	46.5441	6.32e-07	7.51e-05	yes	24	UP	NBF	B	NBF24
LOC5576835	57	AAEL012819	V-type proton ATPase subunit G	1.54015	9.17816	46.1088	6.8e-07	7.86e-05	yes	24	UP	NBF	B	NBF24
LOC5575718	58	AAEL012035	V-type proton ATPase subunit E	1.36012	9.96639	44.2379	9.35e-07	0.000106733	yes	24	UP	NBF	B	NBF24
LOC5576330	59	AAEL019728	mucin-5AC isoform X1	3.51721	7.93823	43.7036	1.03e-06	0.000115568	yes	24	UP	NBF	B	NBF24
LOC5572713	60	AAEL023488	uncharacterized protein LOC5572713 isoform X2	1.36621	7.97402	43.2267	1.12e-06	0.000123995	yes	24	UP	NBF	B	NBF24
LOC5572478	61	AAEL009808	V-type proton ATPase subunit D 1	1.35141	8.81342	39.8364	2.06e-06	0.000212098	yes	24	UP	NBF	B	NBF24
LOC5566826	62	AAEL026165	adenosine deaminase 2	1.31264	12.6443	39.5974	2.15e-06	0.000216515	yes	24	UP	NBF	B	NBF24
LOC5571607	63	AAEL009198	major facilitator superfamily domain-containing protein 8 isoform X1	2.05177	7.2178	38.6985	2.54e-06	0.000250395	yes	24	UP	NBF	B	NBF24
LOC5574592	64	AAEL002411	renin receptor	1.30295	9.42324	34.4872	5.81e-06	0.000540716	yes	24	UP	NBF	B	NBF24
LOC5568761	65	AAEL007114	protein pinocchio isoform X2	2.33543	7.03369	33.9917	6.43e-06	0.000579462	yes	24	UP	NBF	B	NBF24
LOC5575616	66	AAEL011946	uncharacterized protein LOC5575616	13.0078	5.14388	34.6085	6.78e-06	0.000604426	yes	24	UP	NBF	B	NBF24
LOC5575848	67	AAEL012113	V-type proton ATPase 21 kDa proteolipid subunit	1.22619	8.77094	33.4184	7.24e-06	0.000638804	yes	24	UP	NBF	B	NBF24
LOC5571775	68	AAEL009291	venom serine carboxypeptidase	2.19809	9.28611	33.2918	7.43e-06	0.00064304	yes	24	UP	NBF	B	NBF24
LOC5565700	69	AAEL004930	carbonic anhydrase	1.48535	9.12337	32.0582	9.63e-06	0.000815705	yes	24	UP	NBF	B	NBF24
LOC5572224	70	AAEL009658	trehalase isoform X1	1.13635	8.98624	32.0168	9.72e-06	0.000815705	yes	24	UP	NBF	B	NBF24
LOC5568400	71	AAEL019697	A disintegrin and metalloproteinase with thrombospondin motifs 4 isoform X1	4.03641	8.16165	31.836	1.01e-05	0.000831482	yes	24	UP	NBF	B	NBF24
LOC23687794	72	AAEL017374	probable G-protein coupled receptor Mth-like 1 isoform X3	2.53551	5.62416	31.6376	1.05e-05	0.00085932	yes	24	UP	NBF	B	NBF24
LOC5567089	73	AAEL020530	integral membrane protein GPR155	2.12205	6.54978	31.3187	1.13e-05	0.000903175	yes	24	UP	NBF	B	NBF24
LOC5569632	74	AAEL007777	uncharacterized protein LOC5569632	1.2338	9.43458	31.1505	1.17e-05	0.000919459	yes	24	UP	NBF	B	NBF24
LOC5566827	75	AAEL005676	adenosine deaminase 2	1.94677	7.32877	30.891	1.24e-05	0.000959804	yes	24	UP	NBF	B	NBF24
LOC5569924	76	AAEL008024	uncharacterized protein LOC5569924	1.29189	8.47978	30.8128	1.26e-05	0.000959804	yes	24	UP	NBF	B	NBF24
LOC5571458	77	AAEL009093	protein crumbs isoform X3	1.66361	8.91402	30.7927	1.27e-05	0.000959804	yes	24	UP	NBF	B	NBF24
LOC5578673	78	AAEL003624	sodium-dependent nutrient amino acid transporter 1	1.3476	10.3623	30.6985	1.29e-05	0.000969986	yes	24	UP	NBF	B	NBF24
LOC5574043	79	AAEL010883	sodium- and chloride-dependent neutral and basic amino acid transporter B(0+) isoform X2	1.6418	7.26976	30.1795	1.45e-05	0.00104147	yes	24	UP	NBF	B	NBF24
LOC5575043	80	AAEL018219	basement membrane-specific heparan sulfate proteoglycan core protein isoform X5	1.52067	9.1893	29.669	1.62e-05	0.00114713	yes	24	UP	NBF	B	NBF24
LOC5573865	81	AAEL010785	uncharacterized protein LOC5573865	2.4739	5.63653	29.5762	1.66e-05	0.00116155	yes	24	UP	NBF	B	NBF24
LOC5579094	82	AAEL003832	defensin-C	4.10165	7.62551	29.2606	1.78e-05	0.00121677	yes	24	UP	NBF	B	NBF24
LOC5572507	83	AAEL009843	trypsin-1	2.79388	12.1924	28.9457	1.91e-05	0.001296	yes	24	UP	NBF	B	NBF24
LOC5569950	84	AAEL008039	uncharacterized protein LOC5569950	1.93266	7.66414	28.5528	2.09e-05	0.00140587	yes	24	UP	NBF	B	NBF24
LOC5573460	85	AAEL010509	amphiphysin isoform X2	1.23226	7.9127	28.2848	2.22e-05	0.00148309	yes	24	UP	NBF	B	NBF24
LOC5568331	86	AAEL001094	major egg antigen isoform X1	1.26165	8.26872	28.2163	2.25e-05	0.00149493	yes	24	UP	NBF	B	NBF24
LOC5564863	87	AAEL026837	organic cation transporter protein	1.93938	7.15191	27.8839	2.43e-05	0.00157733	yes	24	UP	NBF	B	NBF24
LOC5572816	88	AAEL001888	uncharacterized protein LOC5572816 isoform X1	2.4124	6.59138	27.797	2.48e-05	0.00159727	yes	24	UP	NBF	B	NBF24
LOC5579847	89	AAEL019982	probable Ras GTPase-activating protein isoform X4	1.68534	6.77206	27.6939	2.54e-05	0.00162375	yes	24	UP	NBF	B	NBF24
LOC5575729	90	AAEL012041	sodium-independent sulfate anion transporter isoform X3	3.81833	4.74523	27.0766	2.94e-05	0.00182145	yes	24	UP	NBF	B	NBF24
LOC5574652	91	AAEL011292	aminopeptidase N	3.4384	9.68755	26.7044	3.21e-05	0.00197453	yes	24	UP	NBF	B	NBF24
LOC5570230	92	AAEL008152	uncharacterized protein LOC5570230	1.65716	6.56614	26.6425	3.25e-05	0.00198942	yes	24	UP	NBF	B	NBF24
LOC5575831	93	AAEL012099	aminopeptidase N isoform X1	1.53572	8.5156	26.097	3.71e-05	0.00220339	yes	24	UP	NBF	B	NBF24
LOC5571097	94	AAEL001511	uncharacterized protein LOC5571097	1.86403	9.10534	25.9439	3.85e-05	0.0022703	yes	24	UP	NBF	B	NBF24
LOC5579855	95	AAEL018354	oxysterol-binding protein 1 isoform X3	1.66378	7.21143	25.7932	3.99e-05	0.00233834	yes	24	UP	NBF	B	NBF24
LOC5578267	96	AAEL003492	ribonuclease kappa	1.22354	8.60009	25.4364	4.35e-05	0.00251549	yes	24	UP	NBF	B	NBF24
LOC5578270	97	AAEL008639	calsyntenin-1	1.53576	7.74161	25.2343	4.57e-05	0.00262226	yes	24	UP	NBF	B	NBF24
LOC5576734	98	AAEL020340	uncharacterized membrane protein DDB_G0293934 isoform X1	1.22658	7.25052	25.2114	4.6e-05	0.00262226	yes	24	UP	NBF	B	NBF24
LOC5576245	99	AAEL002848	tubulin beta-3 chain	3.2771	6.11126	24.5776	5.37e-05	0.00304575	yes	24	UP	NBF	B	NBF24
LOC5577984	100	AAEL013458	glutamine synthetase 2 cytoplasmic isoform X3	1.13515	11.9447	24.4965	5.48e-05	0.0030874	yes	24	UP	NBF	B	NBF24
LOC5567068	101	AAEL005798	V-type proton ATPase subunit B	1.0369	8.39282	24.4565	5.54e-05	0.00309547	yes	24	UP	NBF	B	NBF24
LOC5579140	102	AAEL019512	MAGUK p55 subfamily member 5-A isoform X2	1.44269	8.51165	24.4335	5.57e-05	0.00309547	yes	24	UP	NBF	B	NBF24
LOC5564544	103	AAEL004319	epidermal growth factor receptor isoform X2	1.30678	8.03509	23.9872	6.23e-05	0.00341732	yes	24	UP	NBF	B	NBF24
LOC5568791	104	AAEL007127	GATA zinc finger domain-containing protein 7	1.22491	7.92606	23.953	6.28e-05	0.00342493	yes	24	UP	NBF	B	NBF24
LOC5569868	105	AAEL007979	P protein	1.53774	6.7973	23.8773	6.4e-05	0.0034689	yes	24	UP	NBF	B	NBF24
LOC5579043	106	AAEL013987	uncharacterized protein LOC5579043	1.18114	7.82696	23.8492	6.45e-05	0.00347161	yes	24	UP	NBF	B	NBF24
LOC5575841	107	AAEL012114	troponin C isoform X2	1.27946	8.36092	23.453	7.13e-05	0.00381481	yes	24	UP	NBF	B	NBF24
LOC5577640	108	AAEL003228	leucine-rich repeat-containing protein 40 isoform X1	2.62766	6.29721	23.3725	7.28e-05	0.00386984	yes	24	UP	NBF	B	NBF24
LOC5573382	109	AAEL023675	mucin-5AC isoform X1	1.64106	6.18258	23.0807	7.84e-05	0.00414455	yes	24	UP	NBF	B	NBF24
LOC110675502	110	AAEL023854	shematrin-like protein 1 isoform X2	1.392	9.38123	22.9922	8.02e-05	0.00421397	yes	24	UP	NBF	B	NBF24
LOC5576797	111	AAEL012782	serine protease snake	3.90341	5.16	22.9095	8.2e-05	0.00427867	yes	24	UP	NBF	B	NBF24
LOC5570714	112	AAEL001447	transmembrane protein 47 isoform X1	1.02614	7.69972	22.5421	9.02e-05	0.00467778	yes	24	UP	NBF	B	NBF24
LOC5564265	113	AAEL027694	uncharacterized protein LOC5564265 isoform X1	1.02136	10.5425	22.2833	9.65e-05	0.00491547	yes	24	UP	NBF	B	NBF24
LOC5578653	114	AAEL020162	sodium-independent sulfate anion transporter isoform X2	6.92949	4.27074	22.1727	9.93e-05	0.00500066	yes	24	UP	NBF	B	NBF24
LOC110675563	115	AAEL023481	uncharacterized protein LOC110675563	9.74971	4.77093	23.5243	0.00010114	0.00500439	yes	24	UP	NBF	B	NBF24
LOC5566091	116	AAEL005160	sodium-independent sulfate anion transporter isoform X1	2.54455	6.01112	21.9055	0.000106559	0.00518267	yes	24	UP	NBF	B	NBF24
LOC5578647	117	AAEL023100	kinesin-like protein CG14535 isoform X1	1.4901	7.58969	21.6386	0.000114374	0.0055043	yes	24	UP	NBF	B	NBF24
LOC5570171	118	AAEL008138	ATP-binding cassette sub-family G member 1 isoform X1	2.47546	6.25583	21.6359	0.000114459	0.0055043	yes	24	UP	NBF	B	NBF24
LOC5572636	119	AAEL020195	carboxypeptidase B	2.17172	7.46194	21.4032	0.000121792	0.00579189	yes	24	UP	NBF	B	NBF24
LOC110675318	120	AAEL021342	V-type proton ATPase subunit d 1	1.16767	7.22761	21.3538	0.000123412	0.0058365	yes	24	UP	NBF	B	NBF24
LOC5563663	121	AAEL000037	serine protease easter	1.66194	6.9348	21.1589	0.000130044	0.00608292	yes	24	UP	NBF	B	NBF24
LOC5576948	122	NA	LOW QUALITY PROTEIN: uncharacterized protein LOC5576948	1.57378	8.22861	20.4755	0.00015656	0.0071757	yes	24	UP	NBF	B	NBF24
LOC5571027	123	AAEL008760	transmembrane protein 164	3.74425	5.18818	20.3709	0.000161115	0.00733585	yes	24	UP	NBF	B	NBF24
LOC5572546	124	AAEL009869	low-density lipoprotein receptor-related protein 2 isoform X2	1.56382	8.82165	19.9804	0.000179442	0.00800014	yes	24	UP	NBF	B	NBF24
LOC5564976	125	AAEL004532	glyoxylate reductase/hydroxypyruvate reductase isoform X1	1.159	9.48764	19.8267	0.00018727	0.00822068	yes	24	UP	NBF	B	NBF24
LOC5567651	126	AAEL006235	uncharacterized protein LOC5567651	1.69148	5.71178	19.7502	0.000191304	0.00831249	yes	24	UP	NBF	B	NBF24
LOC5571786	127	AAEL009314	solute carrier family 46 member 3	3.74837	5.87531	19.7033	0.000193826	0.00835303	yes	24	UP	NBF	B	NBF24
LOC5573964	128	AAEL010819	V-type proton ATPase subunit e 2	1.07041	8.60639	19.5413	0.000202812	0.00865337	yes	24	UP	NBF	B	NBF24
LOC5573047	129	AAEL010219	facilitated trehalose transporter Tret1	1.76562	6.90453	19.5346	0.000203193	0.00865337	yes	24	UP	NBF	B	NBF24
LOC5577498	130	AAEL003194	xaa-Pro aminopeptidase ApepP	1.39494	7.36087	19.4222	0.000209713	0.00888685	yes	24	UP	NBF	B	NBF24
LOC5567540	131	AAEL006143	chaoptin	1.01783	8.985	18.8171	0.000248949	0.0103447	yes	24	UP	NBF	B	NBF24
LOC5566873	132	AAEL000821	uncharacterized protein LOC5566873 isoform X1	3.49836	5.80132	18.6416	0.000261778	0.0106706	yes	24	UP	NBF	B	NBF24
LOC5576242	133	AAEL002835	oxidative stress-induced growth inhibitor 2 isoform X1	1.1228	7.25866	18.5672	0.000267438	0.0108496	yes	24	UP	NBF	B	NBF24
LOC5571188	134	AAEL008879	kynurenine 3-monooxygenase	1.74447	7.33611	18.521	0.000271015	0.0109429	yes	24	UP	NBF	B	NBF24
LOC5573983	135	AAEL018200	uncharacterized protein LOC5573983	3.94221	4.86636	18.4131	0.000279581	0.0111201	yes	24	UP	NBF	B	NBF24
LOC5566832	136	AAEL005665	serine protease inhibitor 27A	1.11784	7.22658	18.4057	0.00028018	0.0111201	yes	24	UP	NBF	B	NBF24
LOC5566936	137	AAEL005699	serine incorporator 1 isoform X1	1.04519	7.46923	18.4005	0.000280601	0.0111201	yes	24	UP	NBF	B	NBF24
LOC5571581	138	AAEL014151	homeobox protein SIX1	2.75542	5.06369	17.7415	0.00034001	0.0131696	yes	24	UP	NBF	B	NBF24
LOC5564334	139	AAEL022076	putative epidermal cell surface receptor isoform X5	1.22611	7.77945	17.7251	0.000341654	0.0131737	yes	24	UP	NBF	B	NBF24
LOC5566564	140	AAEL005492	tyrosine-protein phosphatase non-receptor type 9 isoform X3	1.15559	6.81506	17.3355	0.000383376	0.014575	yes	24	UP	NBF	B	NBF24
LOC5566942	141	AAEL005535	beta-1%2C4-mannosyl-glycoprotein 4-beta-N-acetylglucosaminyltransferase	1.73825	5.56441	17.323	0.000384809	0.014575	yes	24	UP	NBF	B	NBF24
LOC5569813	142	AAEL001305	uncharacterized protein LOC5569813	2.06143	7.00558	17.238	0.00039467	0.0148174	yes	24	UP	NBF	B	NBF24
LOC110676326	143	AAEL021293	uncharacterized protein LOC110676326	9.23599	3.42736	17.3725	0.000410404	0.0153409	yes	24	UP	NBF	B	NBF24
LOC5574026	144	AAEL010867	serine protease snake	1.96843	6.35831	16.9491	0.000430311	0.0158213	yes	24	UP	NBF	B	NBF24
LOC5567749	145	AAEL000124	general odorant-binding protein 68	4.73277	7.32091	16.9465	0.00043065	0.0158213	yes	24	UP	NBF	B	NBF24
LOC5580255	146	AAEL012588	E3 ubiquitin-protein ligase CHIP	1.30141	7.40104	16.5824	0.000480714	0.0173625	yes	24	UP	NBF	B	NBF24
LOC5575573	147	AAEL002678	ras suppressor protein 1	1.3777	6.08543	16.2402	0.000533614	0.0190322	yes	24	UP	NBF	B	NBF24
LOC5579337	148	AAEL019957	gamma-glutamyltranspeptidase 1 isoform X2	2.77267	5.58898	16.1525	0.000548167	0.0194348	yes	24	UP	NBF	B	NBF24
LOC5576370	149	AAEL012466	integrin beta-PS isoform X4	1.00517	7.92194	16.1039	0.000556428	0.0196009	yes	24	UP	NBF	B	NBF24
LOC5574115	150	AAEL002253	fringe glycosyltransferase	2.66128	5.29762	16.0002	0.0005745	0.0201546	yes	24	UP	NBF	B	NBF24
LOC110679707	151	AAEL019767	serine protease 7-like isoform X1	1.03204	7.54818	15.8006	0.000611102	0.0213512	yes	24	UP	NBF	B	NBF24
LOC5564012	152	AAEL014275	mitochondrial amidoxime-reducing component 1	1.73384	6.16119	15.7091	0.000628743	0.0218625	yes	24	UP	NBF	B	NBF24
LOC5567647	153	NA	LOW QUALITY PROTEIN: spectrin beta chain%2C non-erythrocytic 5	1.20141	8.58097	15.6882	0.000632853	0.0218625	yes	24	UP	NBF	B	NBF24
LOC5580311	154	AAEL003014	zinc finger protein 704 isoform X1	1.22405	7.03921	15.5549	0.000659727	0.0226798	yes	24	UP	NBF	B	NBF24
LOC5566585	155	AAEL000759	glutamate--cysteine ligase regulatory subunit	1.02693	8.60403	15.3259	0.00070888	0.0240794	yes	24	UP	NBF	B	NBF24
LOC5569163	156	AAEL026357	cysteine dioxygenase type 1	3.47145	4.58051	15.2734	0.000720698	0.0242251	yes	24	UP	NBF	B	NBF24
LOC5571084	157	AAEL008789	apolipophorin-3	1.83376	7.35704	15.1732	0.000743861	0.0248729	yes	24	UP	NBF	B	NBF24
LOC5568181	158	AAEL023253	probable cationic amino acid transporter	2.05817	4.85193	14.9273	0.00080424	0.0263766	yes	24	UP	NBF	B	NBF24
LOC5568413	159	AAEL006827	cytochrome P450 CYP12A2 isoform X1	3.46082	5.70098	14.4358	0.00094162	0.0296333	yes	24	UP	NBF	B	NBF24
LOC5576737	160	AAEL002978	putative aminopeptidase W07G4.4	1.39102	6.90454	14.2108	0.00101292	0.0316443	yes	24	UP	NBF	B	NBF24
LOC5563734	161	AAEL019761	superoxide dismutase [Cu-Zn]	7.93643	2.62427	14.1401	0.00103651	0.0319376	yes	24	UP	NBF	B	NBF24
LOC5574244	162	AAEL011025	V-type proton ATPase subunit d 1	1.14415	6.9707	14.138	0.00103723	0.0319376	yes	24	UP	NBF	B	NBF24
LOC5563780	163	AAEL019562	protein tramtrack%2C alpha isoform isoform X2	1.14768	6.61392	14.0993	0.00105042	0.0321128	yes	24	UP	NBF	B	NBF24
LOC5579095	164	AAEL003857	defensin-A-like	3.3669	6.95105	13.6713	0.00120913	0.035938	yes	24	UP	NBF	B	NBF24
LOC5576286	165	AAEL012440	ileal sodium/bile acid cotransporter isoform X2	1.13781	7.15905	13.5187	0.00127194	0.0370334	yes	24	UP	NBF	B	NBF24
LOC5569835	166	AAEL027940	proline-rich extensin-like protein EPR1	2.49407	4.37375	13.4756	0.00129032	0.0374413	yes	24	UP	NBF	B	NBF24
LOC5571725	167	AAEL021785	uncharacterized protein LOC5571725 isoform X2	2.27939	6.2905	13.404	0.00132148	0.0382158	yes	24	UP	NBF	B	NBF24
LOC5569450	168	AAEL001241	PI-PLC X domain-containing protein 1	1.55578	5.13811	13.1959	0.00141686	0.0402936	yes	24	UP	NBF	B	NBF24
LOC5572848	169	AAEL010068	putative uncharacterized protein DDB_G0277255	1.44865	6.60522	13.1443	0.00144165	0.0407278	yes	24	UP	NBF	B	NBF24
LOC5571620	170	AAEL009196	calpain-11	2.02101	5.20471	13.1304	0.00144841	0.0407843	yes	24	UP	NBF	B	NBF24
LOC5577489	171	AAEL013229	tubulin alpha-1 chain	1.27682	8.19124	12.9323	0.00154866	0.0431808	yes	24	UP	NBF	B	NBF24
LOC5566822	172	AAEL005666	matrix metalloproteinase-14 isoform X1	1.1701	7.3277	12.86	0.00158711	0.0438486	yes	24	UP	NBF	B	NBF24
LOC5569110	173	AAEL007374	protein yellow	1.72866	5.994	12.8584	0.00158797	0.0438486	yes	24	UP	NBF	B	NBF24
LOC5566239	174	AAEL005256	flocculation protein FLO11	4.39789	4.19071	12.7827	0.0016294	0.044717	yes	24	UP	NBF	B	NBF24
LOC5563771	175	AAEL019480	tyrosine-protein kinase Btk29A isoform X1	1.91896	5.05547	12.7819	0.00162987	0.044717	yes	24	UP	NBF	B	NBF24
LOC5569656	176	AAEL007804	semaphorin-5A	1.70061	5.74451	12.4951	0.00179789	0.0485487	yes	24	UP	NBF	B	NBF24
LOC5563566	177	AAEL000074	serine protease easter	1.0121	8.21234	12.4835	0.00180508	0.0485896	yes	24	UP	NBF	B	NBF24
LOC5573102	178	AAEL010294	MAGUK p55 subfamily member 7 isoform X4	2.30015	4.56483	12.4576	0.00182125	0.0488712	yes	24	UP	NBF	B	NBF24
LOC5574223	1	AAEL012382	protein 5NUC	2.05041	10.6621	91.837	1.93e-09	2.07e-06	yes	72	UP	NBF	C	NBF72
LOC5573673	2	AAEL019604	synaptic vesicle membrane protein VAT-1 homolog-like	2.45068	7.83313	84.6579	4.06e-09	3.38e-06	yes	72	UP	NBF	C	NBF72
LOC5572566	3	AAEL009888	bumetanide-sensitive sodium-(potassium)-chloride cotransporter isoform X1	2.19238	10.1607	84.6407	4.07e-09	3.38e-06	yes	72	UP	NBF	C	NBF72
LOC5576972	4	AAEL003076	UDP-glucuronosyltransferase 2B31	2.40564	8.37182	75.1833	1.17e-08	5.9e-06	yes	72	UP	NBF	C	NBF72
LOC110676148	5	AAEL025092	extensin-2-like	4.67488	8.70174	67.654	2.94e-08	1.09e-05	yes	72	UP	NBF	C	NBF72
LOC5571677	6	AAEL001656	putative inorganic phosphate cotransporter isoform X2	2.41592	8.16264	66.5256	3.4e-08	1.21e-05	yes	72	UP	NBF	C	NBF72
LOC5563795	7	AAEL020747	uncharacterized protein LOC5563795	2.30671	8.93816	61.1328	6.96e-08	2.25e-05	yes	72	UP	NBF	C	NBF72
LOC5564892	8	AAEL004451	organic cation transporter protein isoform X1	2.68991	6.99949	50.0715	3.56e-07	9.23e-05	yes	72	UP	NBF	C	NBF72
LOC23687933	9	AAEL017513	glycine-rich cell wall structural protein 1.0	2.94517	7.11022	47.0461	5.81e-07	0.000146359	yes	72	UP	NBF	C	NBF72
LOC5564094	10	AAEL014311	tetraspanin-18	1.54532	8.98019	45.8673	7.08e-07	0.000159487	yes	72	UP	NBF	C	NBF72
LOC5564185	11	AAEL014335	uncharacterized protein LOC5564185	1.73261	6.99011	45.4717	7.57e-07	0.000163786	yes	72	UP	NBF	C	NBF72
LOC5564976	12	AAEL004532	glyoxylate reductase/hydroxypyruvate reductase isoform X1	1.71222	9.48764	40.5481	1.8e-06	0.000343092	yes	72	UP	NBF	C	NBF72
LOC5578454	13	AAEL000488	interleukin-1 receptor accessory protein-like 1	1.87493	7.22757	39.8572	2.05e-06	0.000368905	yes	72	UP	NBF	C	NBF72
LOC5572364	14	AAEL009749	sialin	5.27521	6.43186	39.8049	2.07e-06	0.000368905	yes	72	UP	NBF	C	NBF72
LOC5571607	15	AAEL009198	major facilitator superfamily domain-containing protein 8 isoform X1	2.05026	7.2178	38.3697	2.71e-06	0.000446854	yes	72	UP	NBF	C	NBF72
LOC5573800	16	AAEL019579	furin-like protease 2	1.81615	7.77194	38.3581	2.71e-06	0.000446854	yes	72	UP	NBF	C	NBF72
LOC110681191	17	AAEL024256	solute carrier family 46 member 3-like	2.78029	6.53626	38.0568	2.88e-06	0.000464342	yes	72	UP	NBF	C	NBF72
LOC5580178	18	AAEL027912	sodium-coupled monocarboxylate transporter 1 isoform X1	1.60454	7.06665	36.9207	3.58e-06	0.000547186	yes	72	UP	NBF	C	NBF72
LOC5569868	19	AAEL007979	P protein	1.94016	6.7973	36.2921	4.05e-06	0.000597572	yes	72	UP	NBF	C	NBF72
LOC5565837	20	AAEL005013	basic salivary proline-rich protein 4	1.15652	9.5084	35.8894	4.38e-06	0.000620043	yes	72	UP	NBF	C	NBF72
LOC5568331	21	AAEL001094	major egg antigen isoform X1	1.44183	8.26872	35.8505	4.42e-06	0.000620043	yes	72	UP	NBF	C	NBF72
LOC5569805	22	AAEL001323	protein takeout isoform X2	1.77708	10.6957	35.2819	4.95e-06	0.000683342	yes	72	UP	NBF	C	NBF72
LOC5565484	23	AAEL004814	sodium/potassium/calcium exchanger 4	5.77174	8.8936	34.086	6.31e-06	0.000843647	yes	72	UP	NBF	C	NBF72
LOC23687794	24	AAEL017374	probable G-protein coupled receptor Mth-like 1 isoform X3	2.64368	5.62416	33.6455	6.91e-06	0.000909494	yes	72	UP	NBF	C	NBF72
LOC5568659	25	AAEL007019	sodium-dependent phosphate transporter 2	1.13456	9.90461	33.4005	7.27e-06	0.000942336	yes	72	UP	NBF	C	NBF72
LOC5569178	26	AAEL007452	uncharacterized protein LOC5569178 isoform X6	1.24284	7.28054	33.007	7.89e-06	0.0010076	yes	72	UP	NBF	C	NBF72
LOC5567473	27	AAEL000931	alkaline phosphatase 4	1.65615	10.1672	31.1282	1.18e-05	0.00140081	yes	72	UP	NBF	C	NBF72
LOC5576797	28	AAEL012782	serine protease snake	4.78356	5.16	30.9695	1.22e-05	0.0014279	yes	72	UP	NBF	C	NBF72
LOC5574304	29	AAEL011070	uncharacterized protein LOC5574304	1.26576	10.7821	30.8903	1.24e-05	0.00143307	yes	72	UP	NBF	C	NBF72
LOC5568614	30	AAEL006982	phospholipase A1 member A isoform X2	2.18266	6.38097	29.4855	1.69e-05	0.00185399	yes	72	UP	NBF	C	NBF72
LOC5576948	31	NA	LOW QUALITY PROTEIN: uncharacterized protein LOC5576948	1.92642	8.22861	29.4226	1.71e-05	0.00185649	yes	72	UP	NBF	C	NBF72
LOC5576242	32	AAEL002835	oxidative stress-induced growth inhibitor 2 isoform X1	1.43174	7.25866	29.1559	1.82e-05	0.00192255	yes	72	UP	NBF	C	NBF72
LOC5575832	33	AAEL012103	aminopeptidase N isoform X1	3.51035	5.78453	29.0687	1.86e-05	0.00193681	yes	72	UP	NBF	C	NBF72
LOC5576726	34	AAEL002972	endochitinase	4.45743	6.77565	28.9928	1.89e-05	0.00194659	yes	72	UP	NBF	C	NBF72
LOC5578647	35	AAEL023100	kinesin-like protein CG14535 isoform X1	1.75178	7.58969	28.8706	1.94e-05	0.00197737	yes	72	UP	NBF	C	NBF72
LOC5564405	36	AAEL004229	glutathione S-transferase theta-1	1.44902	7.322	27.2617	2.81e-05	0.00283137	yes	72	UP	NBF	C	NBF72
LOC5571215	37	AAEL007191	proton-coupled amino acid transporter-like protein CG1139	2.01165	6.915	26.6208	3.27e-05	0.00318133	yes	72	UP	NBF	C	NBF72
LOC5571458	38	AAEL009093	protein crumbs isoform X3	1.48412	8.91402	24.9547	4.89e-05	0.00450476	yes	72	UP	NBF	C	NBF72
LOC5564077	39	AAEL014297	xenotropic and polytropic retrovirus receptor 1	5.1981	5.09623	24.8065	5.08e-05	0.00461003	yes	72	UP	NBF	C	NBF72
LOC5563614	40	AAEL018109	transmembrane protease serine 9	1.7787	6.75875	24.5692	5.38e-05	0.00475017	yes	72	UP	NBF	C	NBF72
LOC110675563	41	AAEL023481	uncharacterized protein LOC110675563	10.2912	4.77093	26.2388	5.44e-05	0.00475017	yes	72	UP	NBF	C	NBF72
LOC5569049	42	AAEL007342	lipopolysaccharide-induced tumor necrosis factor-alpha factor homolog	1.38176	7.97014	24.3907	5.63e-05	0.00481828	yes	72	UP	NBF	C	NBF72
LOC5574129	43	AAEL010956	uncharacterized protein LOC5574129 isoform X1	1.84981	6.31721	24.198	5.91e-05	0.00500605	yes	72	UP	NBF	C	NBF72
LOC5567342	44	AAEL006006	EF-hand domain-containing protein D2 homolog	1.23096	6.82291	24.1553	5.97e-05	0.00501027	yes	72	UP	NBF	C	NBF72
LOC5567651	45	AAEL006235	uncharacterized protein LOC5567651	1.85463	5.71178	23.2637	7.48e-05	0.00604348	yes	72	UP	NBF	C	NBF72
LOC5573818	46	AAEL010738	electrogenic sodium bicarbonate cotransporter 1 isoform X4	1.12572	8.98452	23.0499	7.91e-05	0.00626625	yes	72	UP	NBF	C	NBF72
LOC5568400	47	AAEL019697	A disintegrin and metalloproteinase with thrombospondin motifs 4 isoform X1	3.28279	8.16165	22.9662	8.08e-05	0.00628631	yes	72	UP	NBF	C	NBF72
LOC5575809	48	AAEL012083	tyrosine-protein phosphatase 10D isoform X5	1.2919	8.37232	22.6279	8.82e-05	0.00656328	yes	72	UP	NBF	C	NBF72
LOC5577732	49	AAEL013367	mucin-5AC isoform X2	2.82856	5.15464	22.432	9.28e-05	0.00673138	yes	72	UP	NBF	C	NBF72
LOC5573660	50	AAEL019892	protein dead ringer isoform X5	1.03781	8.24327	22.1922	9.88e-05	0.00700738	yes	72	UP	NBF	C	NBF72
LOC5565700	51	AAEL004930	carbonic anhydrase	1.22122	9.12337	22.1827	9.91e-05	0.00700738	yes	72	UP	NBF	C	NBF72
LOC5572559	52	AAEL009895	endothelin-converting enzyme homolog isoform X2	1.59363	9.53122	22.1466	0.0001	0.00701612	yes	72	UP	NBF	C	NBF72
LOC5569163	53	AAEL026357	cysteine dioxygenase type 1	4.32215	4.58051	21.6189	0.000114977	0.0078111	yes	72	UP	NBF	C	NBF72
LOC5564863	54	AAEL026837	organic cation transporter protein	1.67937	7.15191	21.4138	0.000121447	0.0080588	yes	72	UP	NBF	C	NBF72
LOC5575841	55	AAEL012114	troponin C isoform X2	1.22386	8.36092	21.3609	0.000123178	0.00806718	yes	72	UP	NBF	C	NBF72
LOC5579248	56	AAEL019418	putative leucine-rich repeat-containing protein DDB_G0290503	1.32422	7.95406	21.3279	0.000124273	0.00806718	yes	72	UP	NBF	C	NBF72
LOC5568048	57	AAEL006479	uncharacterized protein LOC5568048	1.70201	6.54974	21.2316	0.000127526	0.00814643	yes	72	UP	NBF	C	NBF72
LOC5572816	58	AAEL001888	uncharacterized protein LOC5572816 isoform X1	2.09447	6.59138	21.1576	0.00013009	0.00818805	yes	72	UP	NBF	C	NBF72
LOC5577230	59	AAEL003133	Ig-like and fibronectin type-III domain-containing protein 1	1.39722	8.20455	20.5986	0.000151377	0.00912529	yes	72	UP	NBF	C	NBF72
LOC5578811	60	AAEL013853	uncharacterized protein LOC5578811	4.64645	4.6222	20.124	0.00017245	0.00997412	yes	72	UP	NBF	C	NBF72
LOC5565726	61	AAEL004951	pupal cuticle protein 36a	1.1176	12.0252	19.9864	0.000179142	0.0101554	yes	72	UP	NBF	C	NBF72
LOC5571216	62	AAEL021756	uncharacterized protein LOC5571216	1.13841	6.90832	19.4572	0.000207656	0.0113052	yes	72	UP	NBF	C	NBF72
LOC5569924	63	AAEL008024	uncharacterized protein LOC5569924	1.01255	8.47978	19.4303	0.000209231	0.0113052	yes	72	UP	NBF	C	NBF72
LOC5571027	64	AAEL008760	transmembrane protein 164	3.59666	5.18818	19.0033	0.00023608	0.0124744	yes	72	UP	NBF	C	NBF72
LOC110679006	65	AAEL020035	putative uncharacterized protein DDB_G0283431	6.88232	9.36777	18.8034	0.000249928	0.0128107	yes	72	UP	NBF	C	NBF72
LOC5576734	66	AAEL020340	uncharacterized membrane protein DDB_G0293934 isoform X1	1.04105	7.25052	18.3812	0.00028217	0.0140429	yes	72	UP	NBF	C	NBF72
LOC5578270	67	AAEL008639	calsyntenin-1	1.29438	7.74161	18.2842	0.000290205	0.0143593	yes	72	UP	NBF	C	NBF72
LOC5580311	68	AAEL003014	zinc finger protein 704 isoform X1	1.33763	7.03921	18.2076	0.000296719	0.0145138	yes	72	UP	NBF	C	NBF72
LOC5572546	69	AAEL009869	low-density lipoprotein receptor-related protein 2 isoform X2	1.4653	8.82165	17.683	0.000345913	0.016824	yes	72	UP	NBF	C	NBF72
LOC5571581	70	AAEL014151	homeobox protein SIX1	2.76025	5.06369	17.5694	0.000357709	0.0172994	yes	72	UP	NBF	C	NBF72
LOC5568156	71	AAEL002345	E3 ubiquitin-protein ligase listerin	1.76082	6.49219	16.9285	0.000432988	0.0202534	yes	72	UP	NBF	C	NBF72
LOC5578974	72	NA	protein GDAP2 homolog	1.20262	7.63014	16.7533	0.000456466	0.0209527	yes	72	UP	NBF	C	NBF72
LOC5573047	73	AAEL010219	facilitated trehalose transporter Tret1	1.62361	6.90453	16.731	0.000459551	0.0209527	yes	72	UP	NBF	C	NBF72
LOC5574604	74	AAEL002417	troponin T%2C skeletal muscle isoform X2	1.26391	8.96127	16.4518	0.000500189	0.0225348	yes	72	UP	NBF	C	NBF72
LOC5575778	75	AAEL021746	uncharacterized protein LOC5575778 isoform X13	1.03216	7.74313	16.2214	0.000536703	0.0239165	yes	72	UP	NBF	C	NBF72
LOC5575043	76	AAEL018219	basement membrane-specific heparan sulfate proteoglycan core protein isoform X5	1.09873	9.1893	16.1567	0.000547456	0.0240319	yes	72	UP	NBF	C	NBF72
LOC5575787	77	AAEL019844	cytoplasmic polyadenylation element-binding protein 2	3.18436	5.25914	16.0936	0.000558189	0.0243314	yes	72	UP	NBF	C	NBF72
LOC5579140	78	AAEL019512	MAGUK p55 subfamily member 5-A isoform X2	1.15091	8.51165	16.0018	0.000574208	0.0248243	yes	72	UP	NBF	C	NBF72
LOC5569043	79	AAEL007329	protein held out wings	1.09431	7.07673	15.7959	0.000612009	0.0255565	yes	72	UP	NBF	C	NBF72
LOC5580168	80	AAEL002565	twitchin isoform X6	1.48853	8.5481	15.7851	0.000614051	0.0255565	yes	72	UP	NBF	C	NBF72
LOC5575406	81	AAEL011809	glucose dehydrogenase [FAD%2C quinone] isoform X1	2.63689	7.05715	15.78	0.000615027	0.0255565	yes	72	UP	NBF	C	NBF72
LOC110676326	82	AAEL021293	uncharacterized protein LOC110676326	8.87069	3.42736	15.9437	0.000627469	0.0259475	yes	72	UP	NBF	C	NBF72
LOC5564816	83	AAEL014636	rho-related BTB domain-containing protein 1 isoform X2	2.13284	5.18136	15.6596	0.000638505	0.0262769	yes	72	UP	NBF	C	NBF72
LOC5570978	84	AAEL008705	uncharacterized protein LOC5570978 isoform X1	1.12148	7.09918	15.6149	0.000647482	0.0265189	yes	72	UP	NBF	C	NBF72
LOC5568181	85	AAEL023253	probable cationic amino acid transporter	2.06444	4.85193	14.9733	0.000792535	0.0312631	yes	72	UP	NBF	C	NBF72
LOC110676152	86	AAEL027052	loricrin-like	1.52587	10.9278	14.7865	0.000841192	0.0324352	yes	72	UP	NBF	C	NBF72
LOC5575729	87	AAEL012041	sodium-independent sulfate anion transporter isoform X3	2.66268	4.74523	14.7443	0.000852637	0.0325955	yes	72	UP	NBF	C	NBF72
LOC5563780	88	AAEL019562	protein tramtrack%2C alpha isoform isoform X2	1.18139	6.61392	14.7431	0.000852966	0.0325955	yes	72	UP	NBF	C	NBF72
LOC110675348	89	AAEL025866	uncharacterized protein LOC110675348	6.06269	4.68078	14.5827	0.000898046	0.0337518	yes	72	UP	NBF	C	NBF72
LOC110674066	90	AAEL024630	head peptide	9.92003	5.41227	14.1561	0.00103113	0.0380451	yes	72	UP	NBF	C	NBF72
LOC5580206	91	AAEL002543	zinc finger C2HC domain-containing protein 1C isoform X4	1.40274	6.03498	14.033	0.00107342	0.038607	yes	72	UP	NBF	C	NBF72
LOC5566091	92	AAEL005160	sodium-independent sulfate anion transporter isoform X1	1.98077	6.01112	13.922	0.00111323	0.0397051	yes	72	UP	NBF	C	NBF72
LOC5563917	93	AAEL003996	protein Teyrha-meyrha isoform X3	9.95668	2.64412	13.6555	0.00128753	0.0439093	yes	72	UP	NBF	C	NBF72
LOC5578269	94	AAEL003497	farnesyl pyrophosphate synthase	1.0381	7.15984	13.4421	0.00130481	0.0443221	yes	72	UP	NBF	C	NBF72
LOC5576319	95	AAEL000405	teneurin-m isoform X9	1.62233	5.43116	13.0291	0.00149876	0.0493439	yes	72	UP	NBF	C	NBF72
