# Supplementary material for: Mating and blood-feeding induce transcriptome changes in the spermathecae of the yellow fever mosquito Aedes aegypti
Source: Sci Rep. 2020 Sep 10;10:14899. doi: 10.1038/s41598-020-71904-z (PMC7484758; doi:10.1038/s41598-020-71904-z)
Supplement: Supplementary file 4 — Supplementary file4 [file 41598_2020_71904_MOESM4_ESM.xlsx]

## Sheet: BFvsNBFUp6hrs
Number	GeneID	VB_ID	GenBank_description	logFC	logCPM	F	PValue	FDR	sig	comparison	Alltimepointscombined
1	LOC5563575	LOC5563575	AAEL000080	phosphoenolpyruvate carboxykinase [GTP]	3.00169	4.51786	34.3073	5.30969e-06	0.0454509	yes	not blood-fed and mated	UP
Number	GeneID	VB_ID	GenBank_description	Uniprot_description	logFC	logCPM	F	PValue	FDR	sig	time	DOWN
1	LOC5576660	AAEL012694	uncharacterized protein LOC5576660	Uncharacterized	-1.01917	8.82975	26.2032	3.61331e-05	0.0181941	yes	Hr6	DOWN
2	LOC5571097	AAEL001511	uncharacterized protein LOC5571097	Uncharacterized	-1.4818	9.10534	25.6727	4.10636e-05	0.019528	yes	Hr6	DOWN
3	LOC5568712	AAEL007062	sorting nexin-14	integral component of membrane	-1.01824	7.73593	23.8817	6.39573e-05	0.0260702	yes	Hr6
												UP
Number	GeneID	VB_ID	GenBank_description	Uniprot_description	logFC	logCPM	F	PValue	FDR	sig	time	UP
1	LOC5574978	AAEL002510	serine hydroxymethyltransferase%2C cytosolic isoform X1	glycine biosynthetic process from serine	2.67985	7.43288	76.9237	9.57703e-09	8.19793e-05	yes	Hr6	UP
2	LOC5578622	AAEL003606	multifunctional protein ADE2	phosphoribosylaminoimidazolesuccinocarboxamide synthase activity	4.31254	6.62662	68.6802	2.58288e-08	0.000110547	yes	Hr6	UP
4	LOC5568558	AAEL001134	probable methylmalonate-semialdehyde dehydrogenase [acylating]%2C mitochondrial	methylmalonate-semialdehyde dehydrogenase (acylating) activity	2.97317	6.59138	55.0625	1.65536e-07	0.00047233	yes	Hr6	UP
5	LOC5575143	AAEL012974	glycine cleavage system H protein%2C mitochondrial	glycine decarboxylation via glycine cleavage system	2.504	6.44255	45.6145	7.38907e-07	0.00158089	yes	Hr6	UP
7	LOC5572786	AAEL001887	glutamine synthetase 1%2C mitochondrial	glutamine biosynthetic process	2.71175	6.57131	43.8869	9.93845e-07	0.00158089	yes	Hr6	UP
8	LOC5576840	AAEL012825	bifunctional purine biosynthesis protein PURH	purine nucleotide biosynthetic process	3.24607	6.90857	43.2639	1.1081e-06	0.00158089	yes	Hr6	UP
10	LOC5572541	AAEL028144	alanine aminotransferase 1	pyridoxal phosphate binding, biosynthetic process	2.18099	6.63048	37.5112	3.19249e-06	0.00390396	yes	Hr6	UP
16	LOC5578623	AAEL003581	amidophosphoribosyltransferase	Glycosyltransferase, Purine biosynthesis	1.92717	6.39989	36.7328	3.71344e-06	0.00397339	yes	Hr6	UP
17	LOC5569995	AAEL000213	D-amino-acid oxidase	D-amino-acid oxidase activity, D-amino acid metabolic process	6.4268	5.33948	35.4952	4.74259e-06	0.00438412	yes	Hr6	UP
21	LOC5578900	AAEL013904	probable 3-hydroxyisobutyrate dehydrogenase%2C mitochondrial	Oxidoreductase, Oxidoreductase	3.61552	5.81474	35.1117	5.12163e-06	0.00438412	yes	Hr6	UP
3	LOC5572816	AAEL001888	uncharacterized protein LOC5572816 isoform X1	Uncharacterized	1.86815	6.71201	34.1873	6.17821e-06	0.00480777	yes	Hr6	UP
6	LOC5579531	AAEL013857	serine protease Hayan isoform X2	serine-type endopeptidase activity	1.43658	7.81867	32.4324	8.89921e-06	0.0063481	yes	Hr6	UP
9	LOC5563591	AAEL000006	phosphoenolpyruvate carboxykinase [GTP]	phosphoenolpyruvate carboxykinase (GTP) activity, gluconeogenesis	1.8912	6.78335	31.3444	1.12273e-05	0.00739275	yes	Hr6	UP
11	LOC5569333	AAEL007555	short/branched chain specific acyl-CoA dehydrogenase%2C mitochondrial	Oxidoreductase	3.13809	5.80591	28.7678	1.98621e-05	0.0121443	yes	Hr6	UP
12	LOC5571932	AAEL009387	hexokinase type 2 isoform X5	Kinase, Glycolysis	1.15974	7.07332	26.238	3.58329e-05	0.0181941	yes	Hr6	UP
13	LOC5564225	AAEL023037	ribose-phosphate pyrophosphokinase 1 isoform X2	ribonucleoside monophosphate biosynthetic process	3.00452	5.94731	24.5412	5.4217e-05	0.0244262	yes	Hr6	UP
14	LOC5576518	AAEL012578	probable phosphoserine aminotransferase	Aminotransferase, Amino-acid biosynthesis	6.10039	4.00906	24.2771	5.79079e-05	0.0247846	yes	Hr6	UP
15	LOC5563904	AAEL003993	probable enoyl-CoA hydratase%2C mitochondrial	catalytic activity	7.56737	2.97218	22.0374	0.000102911	0.0400417	yes	Hr6	UP
18	LOC5565118	AAEL014734	alpha-aminoadipic semialdehyde synthase%2C mitochondrial	oxidoreductase activity	2.29675	6.31606	21.7689	0.000110485	0.0411195	yes	Hr6	UP
19	LOC5566582	AAEL000786	basement membrane-specific heparan sulfate proteoglycan core protein	Uncharacterized	4.50497	4.84119	21.3861	0.00012235	0.0436381	yes	Hr6
20	LOC5567414	AAEL025199	C-1-tetrahydrofolate synthase%2C cytoplasmic isoform X2	ATP binding	3.7195	4.70219	20.8013	0.000143249	0.0490483	yes	Hr6
												DOWN
Number	GeneID	VB_ID	GenBank_description	Uniprot_description	logFC	logCPM	F	PValue	FDR	sig	time	DOWN
1	LOC5573287	AAEL010366	UDP-glucuronosyltransferase 1-7	glucuronosyltransferase activity	-2.56255	7.5619	98.9347	9.71347e-10	8.31473e-06	yes	Hr24	DOWN
2	LOC5575673	AAEL002696	glutamyl aminopeptidase	aminopeptidase activity	-6.06113	3.60312	19.6931	0.000194376	0.0386944	yes	Hr24	DOWN
3	LOC5574499	AAEL002390	zinc finger protein	nucleic acid binding	-2.38833	6.6639	58.8096	9.62367e-08	0.000240329	yes	Hr24	DOWN
4	LOC110675502	AAEL023854	shematrin-like protein 1 isoform X2	Uncharacterized	-1.99292	9.38123	43.9061	9.90534e-07	0.00169579	yes	Hr24	DOWN
5	LOC5573436	AAEL010485	facilitated trehalose transporter Tret1	transmembrane transporter activity	-9.83383	3.68579	33.9958	7.65595e-06	0.00710661	yes	Hr24	DOWN
6	LOC5575764	AAEL002720	leukocyte elastase inhibitor	Serine Protease Inhibitor	-2.76241	6.33412	29.1141	1.83644e-05	0.0112285	yes	Hr24	DOWN
7	LOC5568441	AAEL006872	muscle-specific protein 20	Uncharacterized	-1.25086	8.90087	32.8454	8.15801e-06	0.00710661	yes	Hr24	DOWN
8	LOC5568136	AAEL006568	serine protease easter	serine-type endopeptidase activity	-7.82137	4.2907	29.4245	1.71264e-05	0.0112285	yes	Hr24	DOWN
9	LOC5575611	AAEL027674	protein hairy	DNA binding, regulation of transcription, DNA-templated	-1.40498	7.66045	32.6753	8.45481e-06	0.00710661	yes	Hr24	DOWN
10	LOC5568135	AAEL006585	serine protease easter	serine-type endopeptidase activity	-5.07699	5.09442	25.1644	4.6483e-05	0.0177876	yes	Hr24	DOWN
11	LOC5568251	AAEL006674	melanization protease 1	serine-type endopeptidase activity	-3.41005	6.13982	32.9089	8.0502e-06	0.00710661	yes	Hr24	DOWN
12	LOC5563617	AAEL015430	serine protease easter	serine-type endopeptidase activity	-3.06899	5.44679	28.0843	2.32234e-05	0.0124245	yes	Hr24	DOWN
13	LOC5570872	AAEL008638	probable cytochrome P450 49a1	monooxygenase activity	-1.84821	6.3316	28.5599	2.08244e-05	0.0118838	yes	Hr24	DOWN
14	LOC5568137	AAEL015432	serine protease easter	serine-type endopeptidase activity	-8.85561	5.58472	77.3795	9.08806e-09	3.88969e-05	yes	Hr24	DOWN
15	LOC5578210	AAEL003483	uncharacterized protein LOC5578210	Uncharacterized	-2.35908	6.5176	27.4155	2.71214e-05	0.0136564	yes	Hr24	DOWN
16	LOC5567769	AAEL000102	LOW QUALITY PROTEIN: phytanoyl-CoA dioxygenase domain-containing protein 1	Uncharacterized	-1.39602	7.68602	26.6847	3.22132e-05	0.0153192	yes	Hr24	DOWN
17	LOC5568133	AAEL006576	venom protease	serine-type endopeptidase activity	-3.53878	7.04077	25.9739	3.81806e-05	0.0172014	yes	Hr24	DOWN
18	LOC23687956	AAEL017536	holotricin-3 isoform X1	anti-microbial peptide	-2.81192	7.98484	30.7372	1.28095e-05	0.00913744	yes	Hr24	DOWN
19	LOC5572220	AAEL009627	uncharacterized protein LOC5572220	Uncharacterized	-1.39631	8.43161	25.0511	4.77939e-05	0.0177876	yes	Hr24	DOWN
20	LOC5567446	AAEL006102	gelsolin	actin filament binding	-1.89849	8.03038	23.857	6.43583e-05	0.0229544	yes	Hr24	DOWN
21	LOC110675699	AAEL024482	uncharacterized protein LOC110675699	Uncharacterized	-2.93018	5.80956	23.1254	7.75399e-05	0.0254171	yes	Hr24	DOWN
22	LOC5571667	AAEL001641	uncharacterized protein LOC5571667 isoform X2	Uncharacterized	-1.79452	6.69827	23.0175	7.97223e-05	0.0254171	yes	Hr24	DOWN
23	LOC5575349	AAEL002624	tryptase	serine-type endopeptidase activity	-3.59841	5.05877	22.8029	8.42639e-05	0.0257607	yes	Hr24	DOWN
24	LOC5575174	AAEL000311	A-agglutinin anchorage subunit isoform X3	Putative cell wall protein	-4.56423	4.54681	22.6254	8.8234e-05	0.0260442	yes	Hr24	DOWN
25	LOC5563937	AAEL014246	UDP-glucuronosyltransferase isoform X1	glucuronosyltransferase activity	-1.41554	9.43727	22.3548	9.46822e-05	0.0261445	yes	Hr24	DOWN
26	LOC5572314	AAEL022930	transmembrane protein 41 homolog isoform X2	integral component of membrane	-1.23769	7.61964	22.183	9.90455e-05	0.0264947	yes	Hr24	DOWN
27	LOC5576017	AAEL012255	uncharacterized protein LOC5576017	Uncharacterized	-4.48959	4.80103	21.4949	0.000118841	0.02992	yes	Hr24	DOWN
28	LOC5575351	AAEL002610	tryptase	serine-type endopeptidase activity	-3.11639	7.84911	21.069	0.000133235	0.0322168	yes	Hr24	DOWN
29	LOC5570039	AAEL000165	uncharacterized protein LOC5570039 isoform X2	Uncharacterized	-4.08	5.42791	21.0068	0.000135491	0.0322168	yes	Hr24	DOWN
30	LOC5577717	AAEL013341	protein lethal(2)essential for life	metal ion binding	-1.8075	6.15067	19.8851	0.000184253	0.0384685	yes	Hr24	DOWN
31	LOC5578692	AAEL022578	serine protease easter	serine-type endopeptidase activity	-1.52817	7.53116	32.6759	8.45371e-06	0.00710661	yes	Hr24
32	LOC5564510	AAEL004278	cytochrome b5-related protein	monooxygenase activity	-2.25154	5.91673	19.2812	0.00021821	0.0424518	yes	Hr24
												UP
Number	GeneID	VB_ID	GenBank_description	Uniprot_description	logFC	logCPM	F	PValue	FDR	sig	time	UP
1	LOC5572816	AAEL001888	uncharacterized protein LOC5572816 isoform X1	Uncharacterized	2.96228	6.59138	57.7245	1.12303e-07	0.000240329	yes	Hr24	UP
2	LOC5566857	AAEL000834	senecionine N-oxygenase isoform X1	Monooxygenase, flavin adenine dinucleotide binding	3.02264	6.07432	32.3102	9.13232e-06	0.00710661	yes	Hr24	UP
3	LOC5578065	AAEL013492	phenoloxidase 2	oxidoreductase activity	2.7454	6.76061	25.6704	4.1087e-05	0.0175852	yes	Hr24	UP
4	LOC5575879	AAEL026432	uncharacterized protein LOC5575879 isoform X2	Uncharacterized	1.13197	9.98063	25.3471	4.44498e-05	0.0177876	yes	Hr24	UP
5	LOC5579531	AAEL013857	serine protease Hayan isoform X2	serine-type endopeptidase activity	2.22448	6.90857	22.9957	8.01708e-05	0.0254171	yes	Hr24	UP
7	LOC5573342	AAEL010434	vitellogenin-A1	nutrient reservoir activity, lipid transporter activity	6.36898	9.5633	20.6468	0.000149401	0.0345642	yes	Hr24	UP
8	LOC5566514	AAEL005460	alpha-N-acetylgalactosaminidase	Glycosidase, carbohydrate metabolic process	1.0051	7.88625	20.3771	0.00016084	0.0362313	yes	Hr24	UP
9	LOC5568117	AAEL006563	vitellogenic carboxypeptidase	serine-type carboxypeptidase activity	5.57938	8.6603	20.0301	0.000176987	0.0384685	yes	Hr24	UP
10	LOC5569135	AAEL007397	ecdysone-inducible protein E75 isoform X3	DNA-binding, Transcription, Transcription regulation	1.62006	5.92121	19.9652	0.000180198	0.0384685	yes	Hr24
11	LOC5567053	AAEL005772	general odorant-binding protein 99a	odorant binding	3.59286	5.56811	19.7906	0.00018916	0.0385526	yes	Hr24
												DOWN
Number	GeneID	VB_ID	GenBank_description	Uniprot_description	logFC	logCPM	F	PValue	FDR	sig	time	DOWN
1	LOC5576159	AAEL012351	putative serine protease F56F10.1 isoform X2	serine-type peptidase activity	-3.79023	10.5597	53.2807	2.16274e-07	0.00185131	yes	Hr72	DOWN
2	LOC5573858	AAEL010782	zinc carboxypeptidase A 1	metallocarboxypeptidase activity, zinc ion binding	-2.22271	13.1737	35.0742	5.16039e-06	0.0220865	yes	Hr72
3	LOC5572507	AAEL009843	trypsin-1	serine-type endopeptidase activity	-2.46434	12.1924	32.1058	9.53736e-06	0.0272133	yes	Hr72
