# Supplementary material for: Mating and blood-feeding induce transcriptome changes in the spermathecae of the yellow fever mosquito Aedes aegypti
Source: Sci Rep. 2020 Sep 10;10:14899. doi: 10.1038/s41598-020-71904-z (PMC7484758; doi:10.1038/s41598-020-71904-z)
Supplement: Supplementary file 6 — Supplementary file6 [file 41598_2020_71904_MOESM6_ESM.xlsx]

## Sheet: GO ANALYSIS
Category	over_represented_pvalue	under_represented_pvalue	numDEInCat	numInCat	term	ontology	over_represented_FDR	go_term	Status	Differential Expression
GO:0015988	1.19952e-16	1	13	25	energy coupled proton transmembrane transport, against electrochemical gradient	BP	8.87403e-13	BP energy coupled proton transmembrane transport, against electrochemical gradient	NBF	UP
GO:0015991	1.19952e-16	1	13	25	ATP hydrolysis coupled proton transport	BP	8.87403e-13	BP ATP hydrolysis coupled proton transport	NBF	UP
GO:1902600	2.82154e-13	1	13	55	proton transmembrane transport	BP	1.39158e-09	BP proton transmembrane transport	NBF	UP
GO:0046961	9.62143e-13	1	9	17	proton-transporting ATPase activity, rotational mechanism	MF	3.55897e-09	MF proton-transporting ATPase activity, rotational mechanism	NBF	UP
GO:0022804	1.44015e-12	1	30	283	active transmembrane transporter activity	MF	3.90381e-09	MF active transmembrane transporter activity	NBF	UP
GO:0033180	1.58306e-12	1	8	11	proton-transporting V-type ATPase, V1 domain	CC	3.90381e-09	CC proton-transporting V-type ATPase, V1 domain	NBF	UP
GO:0036442	2.21855e-12	1	9	18	proton-exporting ATPase activity	MF	4.68938e-09	MF proton-exporting ATPase activity	NBF	UP
GO:0033176	7.87536e-12	1	8	13	proton-transporting V-type ATPase complex	CC	1.40862e-08	CC proton-transporting V-type ATPase complex	NBF	UP
GO:0044769	8.56827e-12	1	9	21	ATPase activity, coupled to transmembrane movement of ions, rotational mechanism	MF	1.40862e-08	MF ATPase activity, coupled to transmembrane movement of ions, rotational mechanism	NBF	UP
GO:0033181	1.38718e-11	1	7	9	plasma membrane proton-transporting V-type ATPase complex	CC	2.05247e-08	CC plasma membrane proton-transporting V-type ATPase complex	NBF	UP
GO:0015672	5.25267e-11	1	26	372	monovalent inorganic cation transport	BP	7.06532e-08	BP monovalent inorganic cation transport	NBF	UP
GO:0016469	7.86813e-11	1	8	18	proton-transporting two-sector ATPase complex	CC	8.95515e-08	CC proton-transporting two-sector ATPase complex	NBF	UP
GO:0033178	1.90834e-10	1	8	19	proton-transporting two-sector ATPase complex, catalytic domain	CC	1.88239e-07	CC proton-transporting two-sector ATPase complex, catalytic domain	NBF	UP
GO:0055085	1.15653e-09	1	42	682	transmembrane transport	BP	1.0695e-06	BP transmembrane transport	NBF	UP
GO:0015078	1.80889e-09	1	11	74	proton transmembrane transporter activity	MF	1.57437e-06	MF proton transmembrane transporter activity	NBF	UP
GO:0044437	3.13477e-09	1	19	159	vacuolar part	CC	2.57678e-06	CC vacuolar part	NBF	UP
GO:0019829	1.23023e-08	1	9	33	cation-transporting ATPase activity	MF	8.66788e-06	MF cation-transporting ATPase activity	NBF	UP
GO:0042625	1.23023e-08	1	9	33	ATPase coupled ion transmembrane transporter activity	MF	8.66788e-06	MF ATPase coupled ion transmembrane transporter activity	NBF	UP
GO:0044425	1.45381e-08	1	113	3461	membrane part	CC	9.77751e-06	CC membrane part	NBF	UP
GO:0022857	4.21865e-08	1	40	725	transmembrane transporter activity	MF	2.71387e-05	MF transmembrane transporter activity	NBF	UP
GO:0006811	4.86113e-08	1	37	733	ion transport	BP	2.99688e-05	BP ion transport	NBF	UP
GO:0031224	6.06259e-08	1	93	2643	intrinsic component of membrane	CC	3.58808e-05	CC intrinsic component of membrane	NBF	UP
GO:0015291	9.98944e-08	1	18	177	secondary active transmembrane transporter activity	MF	5.68476e-05	MF secondary active transmembrane transporter activity	NBF	UP
GO:0016021	1.09793e-07	1	89	2529	integral component of membrane	CC	6.01667e-05	CC integral component of membrane	NBF	UP
GO:0034220	1.1875e-07	1	25	335	ion transmembrane transport	BP	6.2751e-05	BP ion transmembrane transport	NBF	UP
GO:0033179	1.31261e-07	1	5	8	proton-transporting V-type ATPase, V0 domain	CC	6.69702e-05	CC proton-transporting V-type ATPase, V0 domain	NBF	UP
GO:0005215	1.88438e-07	1	44	901	transporter activity	MF	9.29376e-05	MF transporter activity	NBF	UP
GO:0006812	2.35773e-07	1	28	535	cation transport	BP	0.000112532	BP cation transport	NBF	UP
GO:0098660	3.04896e-07	1	19	224	inorganic ion transmembrane transport	BP	0.000140976	BP inorganic ion transmembrane transport	NBF	UP
GO:0015077	5.2216e-07	1	18	225	monovalent inorganic cation transmembrane transporter activity	MF	0.000234118	MF monovalent inorganic cation transmembrane transporter activity	NBF	UP
GO:0043492	6.18479e-07	1	13	96	ATPase activity, coupled to movement of substances	MF	0.000269147	MF ATPase activity, coupled to movement of substances	NBF	UP
GO:0015293	7.10902e-07	1	14	127	symporter activity	MF	0.000300529	MF symporter activity	NBF	UP
GO:0000221	1.67115e-06	1	4	6	vacuolar proton-transporting V-type ATPase, V1 domain	CC	0.000686841	CC vacuolar proton-transporting V-type ATPase, V1 domain	NBF	UP
GO:0098662	1.73435e-06	1	16	189	inorganic cation transmembrane transport	BP	0.000693551	BP inorganic cation transmembrane transport	NBF	UP
GO:0042626	2.12345e-06	1	12	92	ATPase activity, coupled to transmembrane movement of substances	MF	0.000812924	MF ATPase activity, coupled to transmembrane movement of substances	NBF	UP
GO:0000220	2.14274e-06	1	4	6	vacuolar proton-transporting V-type ATPase, V0 domain	CC	0.000812924	CC vacuolar proton-transporting V-type ATPase, V0 domain	NBF	UP
GO:0001745	2.34773e-06	1	9	46	compound eye morphogenesis	BP	0.000868424	BP compound eye morphogenesis	NBF	UP
GO:0044459	2.57308e-06	0.999999	48	942	plasma membrane part	CC	0.000928567	CC plasma membrane part	NBF	UP
GO:0006885	2.69694e-06	1	7	31	regulation of pH	BP	0.000950093	BP regulation of pH	NBF	UP
GO:0015399	3.25115e-06	1	12	99	primary active transmembrane transporter activity	MF	0.00109327	MF primary active transmembrane transporter activity	NBF	UP
GO:0015405	3.25115e-06	1	12	99	P-P-bond-hydrolysis-driven transmembrane transporter activity	MF	0.00109327	MF P-P-bond-hydrolysis-driven transmembrane transporter activity	NBF	UP
GO:0051453	6.3842e-06	1	6	24	regulation of intracellular pH	BP	0.00209913	BP regulation of intracellular pH	NBF	UP
GO:0070011	6.96511e-06	0.999998	30	718	peptidase activity, acting on L-amino acid peptides	MF	0.00224034	MF peptidase activity, acting on L-amino acid peptides	NBF	UP
GO:0030641	9.19826e-06	0.999999	6	25	regulation of cellular pH	BP	0.00289569	BP regulation of cellular pH	NBF	UP
GO:0055067	1.1553e-05	0.999999	7	38	monovalent inorganic cation homeostasis	BP	0.00349667	BP monovalent inorganic cation homeostasis	NBF	UP
GO:0006814	1.15799e-05	0.999998	12	116	sodium ion transport	BP	0.00349667	BP sodium ion transport	NBF	UP
GO:0008233	1.22445e-05	0.999996	30	739	peptidase activity	MF	0.00362339	MF peptidase activity	NBF	UP
GO:0008238	1.4439e-05	0.999997	12	136	exopeptidase activity	MF	0.00418902	MF exopeptidase activity	NBF	UP
Category	over_represented_pvalue	under_represented_pvalue	numDEInCat	numInCat	term	ontology	over_represented_FDR	go_term	Status	Differential Expression
GO:0016021	2.06299e-07	1	114	2529	integral component of membrane	CC	0.0030524	CC integral component of membrane	NBF	DOWN
GO:0031224	6.60187e-07	1	116	2643	intrinsic component of membrane	CC	0.00488406	CC intrinsic component of membrane	NBF	DOWN
GO:0005788	1.54167e-06	1	11	60	endoplasmic reticulum lumen	CC	0.00578471	CC endoplasmic reticulum lumen	NBF	DOWN
GO:0044432	1.56386e-06	0.999999	42	660	endoplasmic reticulum part	CC	0.00578471	CC endoplasmic reticulum part	NBF	DOWN
GO:0008238	3.16497e-06	0.999999	16	136	exopeptidase activity	MF	0.00936579	MF exopeptidase activity	NBF	DOWN
GO:0019203	4.53639e-06	1	4	5	carbohydrate phosphatase activity	MF	0.0111867	MF carbohydrate phosphatase activity	NBF	DOWN
GO:0044425	9.19897e-06	0.999995	136	3461	membrane part	CC	0.0163675	CC membrane part	NBF	DOWN
GO:0012505	9.28287e-06	0.999998	12	91	endomembrane system	CC	0.0163675	CC endomembrane system	NBF	DOWN
GO:0006518	9.95589e-06	0.999998	12	94	peptide metabolic process	BP	0.0163675	BP peptide metabolic process	NBF	DOWN
GO:0019773	1.10849e-05	1	4	7	proteasome core complex, alpha-subunit complex	CC	0.0164012	CC proteasome core complex, alpha-subunit complex	NBF	DOWN
GO:0045454	1.89993e-05	0.999998	8	43	cell redox homeostasis	BP	0.0244796	BP cell redox homeostasis	NBF	DOWN
GO:0016860	1.98537e-05	0.999998	7	31	intramolecular oxidoreductase activity	MF	0.0244796	MF intramolecular oxidoreductase activity	NBF	DOWN
GO:0008233	2.3103e-05	0.99999	41	739	peptidase activity	MF	0.0262947	MF peptidase activity	NBF	DOWN
GO:0006508	2.63922e-05	0.999988	43	793	proteolysis	BP	0.0278928	BP proteolysis	NBF	DOWN
Category	over_represented_pvalue	under_represented_pvalue	numDEInCat	numInCat	term	ontology	over_represented_FDR	go_term	Status	Differential Expression
GO:0006189	2.98435e-07	1	5	7	'de novo' IMP biosynthetic process	BP	0.00284972	BP 'de novo' IMP biosynthetic process	BF	UP
GO:0016021	5.35051e-07	1	110	2529	integral component of membrane	CC	0.00284972	CC integral component of membrane	BF	UP
GO:0015291	6.73794e-07	1	20	177	secondary active transmembrane transporter activity	MF	0.00284972	MF secondary active transmembrane transporter activity	BF	UP
GO:0006188	9.63004e-07	1	5	8	IMP biosynthetic process	BP	0.00284972	BP IMP biosynthetic process	BF	UP
GO:0046040	9.63004e-07	1	5	8	IMP metabolic process	BP	0.00284972	BP IMP metabolic process	BF	UP
GO:0031224	1.74749e-06	0.999999	113	2643	intrinsic component of membrane	CC	0.00350415	CC intrinsic component of membrane	BF	UP
GO:0009064	1.78181e-06	1	10	57	glutamine family amino acid metabolic process	BP	0.00350415	BP glutamine family amino acid metabolic process	BF	UP
GO:1901605	1.89465e-06	1	16	162	alpha-amino acid metabolic process	BP	0.00350415	BP alpha-amino acid metabolic process	BF	UP
GO:0019752	2.28958e-06	0.999999	33	553	carboxylic acid metabolic process	BP	0.00376406	BP carboxylic acid metabolic process	BF	UP
GO:0006520	2.58746e-06	0.999999	20	246	cellular amino acid metabolic process	BP	0.0038284	BP cellular amino acid metabolic process	BF	UP
GO:0022804	3.24595e-06	0.999999	25	283	active transmembrane transporter activity	MF	0.00436609	MF active transmembrane transporter activity	BF	UP
GO:0043436	6.1043e-06	0.999998	34	595	oxoacid metabolic process	BP	0.00752661	BP oxoacid metabolic process	BF	UP
GO:0006082	8.80038e-06	0.999997	34	606	organic acid metabolic process	BP	0.0100162	BP organic acid metabolic process	BF	UP
GO:0006541	1.29337e-05	0.999999	6	20	glutamine metabolic process	BP	0.0136691	BP glutamine metabolic process	BF	UP
GO:0044281	1.38633e-05	0.999994	52	1223	small molecule metabolic process	BP	0.0136748	BP small molecule metabolic process	BF	UP
GO:0070011	1.50327e-05	0.999994	35	718	peptidase activity, acting on L-amino acid peptides	MF	0.0137791	MF peptidase activity, acting on L-amino acid peptides	BF	UP
GO:0005215	1.58316e-05	0.999993	49	901	transporter activity	MF	0.0137791	MF transporter activity	BF	UP
GO:0008514	2.63548e-05	0.999994	14	123	organic anion transmembrane transporter activity	MF	0.0212234	MF organic anion transmembrane transporter activity	BF	UP
GO:0008233	2.82605e-05	0.999988	35	739	peptidase activity	MF	0.0212234	MF peptidase activity	BF	UP
GO:0015293	2.8688e-05	0.999994	14	127	symporter activity	MF	0.0212234	MF symporter activity	BF	UP
GO:0015711	4.68068e-05	0.999987	18	200	organic anion transport	BP	0.0329787	BP organic anion transport	BF	UP
GO:0055085	5.01795e-05	0.999977	40	682	transmembrane transport	BP	0.033395	BP transmembrane transport	BF	UP
GO:0043648	5.19117e-05	0.999992	9	69	dicarboxylic acid metabolic process	BP	0.033395	BP dicarboxylic acid metabolic process	BF	UP
GO:1901564	7.98848e-05	0.999963	40	978	organonitrogen compound metabolic process	BP	0.049249	BP organonitrogen compound metabolic process	BF	UP
Category	over_represented_pvalue	under_represented_pvalue	numDEInCat	numInCat	term	ontology	over_represented_FDR	go_term	Status	Differential Expression
GO:0003735	5.66256e-44	1	75	257	structural constituent of ribosome	MF	8.37832e-40	MF structural constituent of ribosome	BF	DOWN
GO:0005840	1.57911e-41	1	67	216	ribosome	CC	1.16822e-37	CC ribosome	BF	DOWN
GO:0006412	5.51425e-40	1	75	285	translation	BP	2.71963e-36	BP translation	BF	DOWN
GO:0044391	4.29988e-25	1	44	159	ribosomal subunit	CC	1.27242e-21	CC ribosomal subunit	BF	DOWN
GO:0022625	3.26203e-23	1	27	56	cytosolic large ribosomal subunit	CC	8.04417e-20	CC cytosolic large ribosomal subunit	BF	DOWN
GO:0019538	3.65042e-20	1	196	2364	protein metabolic process	BP	7.71595e-17	BP protein metabolic process	BF	DOWN
GO:0044445	8.60753e-20	1	39	157	cytosolic part	CC	1.59196e-16	CC cytosolic part	BF	DOWN
GO:0005198	1.0392e-19	1	82	652	structural molecule activity	MF	1.70845e-16	MF structural molecule activity	BF	DOWN
GO:0015934	1.16773e-18	1	30	99	large ribosomal subunit	CC	1.72778e-15	CC large ribosomal subunit	BF	DOWN
GO:0044444	2.90898e-15	1	278	4238	cytoplasmic part	CC	3.91284e-12	CC cytoplasmic part	BF	DOWN
GO:0044267	1.75571e-10	1	125	1614	cellular protein metabolic process	BP	2.16479e-07	BP cellular protein metabolic process	BF	DOWN
GO:0000022	5.21847e-10	1	16	55	mitotic spindle elongation	BP	5.51517e-07	BP mitotic spindle elongation	BF	DOWN
GO:0051231	5.21847e-10	1	16	55	spindle elongation	BP	5.51517e-07	BP spindle elongation	BF	DOWN
GO:0006508	4.78e-09	1	72	793	proteolysis	BP	4.715e-06	BP proteolysis	BF	DOWN
GO:0019843	6.81254e-09	1	14	48	rRNA binding	MF	5.71977e-06	MF rRNA binding	BF	DOWN
GO:0043228	6.95835e-09	1	122	1716	non-membrane-bounded organelle	CC	5.71977e-06	CC non-membrane-bounded organelle	BF	DOWN
GO:0043232	6.95835e-09	1	122	1716	intracellular non-membrane-bounded organelle	CC	5.71977e-06	CC intracellular non-membrane-bounded organelle	BF	DOWN
GO:0005622	1.67405e-08	1	43	387	intracellular	CC	1.30365e-05	CC intracellular	BF	DOWN
GO:0003723	1.92334e-08	1	77	903	RNA binding	MF	1.42289e-05	MF RNA binding	BF	DOWN
GO:0022627	2.11535e-08	1	11	32	cytosolic small ribosomal subunit	CC	1.49042e-05	CC cytosolic small ribosomal subunit	BF	DOWN
GO:0008233	3.83015e-08	1	66	739	peptidase activity	MF	2.57595e-05	MF peptidase activity	BF	DOWN
GO:0015935	7.37669e-08	1	14	60	small ribosomal subunit	CC	4.74545e-05	CC small ribosomal subunit	BF	DOWN
GO:0033180	1.01488e-07	1	7	11	proton-transporting V-type ATPase, V1 domain	CC	6.25675e-05	CC proton-transporting V-type ATPase, V1 domain	BF	DOWN
GO:0070011	1.47742e-07	1	63	718	peptidase activity, acting on L-amino acid peptides	MF	8.74395e-05	MF peptidase activity, acting on L-amino acid peptides	BF	DOWN
GO:0008135	1.79727e-07	1	16	75	translation factor activity, RNA binding	MF	0.000102278	MF translation factor activity, RNA binding	BF	DOWN
GO:0000027	6.16592e-07	1	8	19	ribosomal large subunit assembly	BP	0.000334627	BP ribosomal large subunit assembly	BF	DOWN
GO:0005839	6.33249e-07	1	7	14	proteasome core complex	CC	0.000334627	CC proteasome core complex	BF	DOWN
GO:0002181	7.20748e-07	1	9	28	cytoplasmic translation	BP	0.000367731	BP cytoplasmic translation	BF	DOWN
GO:0022618	7.50232e-07	1	22	149	ribonucleoprotein complex assembly	BP	0.000370014	BP ribonucleoprotein complex assembly	BF	DOWN
GO:0051298	8.72077e-07	1	14	67	centrosome duplication	BP	0.000416234	BP centrosome duplication	BF	DOWN
GO:0003743	1.02295e-06	1	12	48	translation initiation factor activity	MF	0.000472985	MF translation initiation factor activity	BF	DOWN
GO:0004298	1.19352e-06	1	7	15	threonine-type endopeptidase activity	MF	0.000519392	MF threonine-type endopeptidase activity	BF	DOWN
GO:0070003	1.19352e-06	1	7	15	threonine-type peptidase activity	MF	0.000519392	MF threonine-type peptidase activity	BF	DOWN
GO:0071826	2.13907e-06	0.999999	22	158	ribonucleoprotein complex subunit organization	BP	0.000904277	BP ribonucleoprotein complex subunit organization	BF	DOWN
GO:0019773	2.78451e-06	1	5	7	proteasome core complex, alpha-subunit complex	CC	0.00113045	CC proteasome core complex, alpha-subunit complex	BF	DOWN
GO:0012505	2.82689e-06	0.999999	16	91	endomembrane system	CC	0.00113045	CC endomembrane system	BF	DOWN
GO:0016282	4.521e-06	1	7	17	eukaryotic 43S preinitiation complex	CC	0.00176034	CC eukaryotic 43S preinitiation complex	BF	DOWN
GO:0033290	7.18127e-06	1	7	18	eukaryotic 48S preinitiation complex	CC	0.00255312	CC eukaryotic 48S preinitiation complex	BF	DOWN
GO:0070993	7.18127e-06	1	7	18	translation preinitiation complex	CC	0.00255312	CC translation preinitiation complex	BF	DOWN
GO:0005852	7.2176e-06	1	7	18	eukaryotic translation initiation factor 3 complex	CC	0.00255312	CC eukaryotic translation initiation factor 3 complex	BF	DOWN
GO:0001731	7.24729e-06	1	7	18	formation of translation preinitiation complex	BP	0.00255312	BP formation of translation preinitiation complex	BF	DOWN
GO:0004175	8.84653e-06	0.999996	46	523	endopeptidase activity	MF	0.00304403	MF endopeptidase activity	BF	DOWN
GO:0015988	9.8023e-06	0.999999	8	25	energy coupled proton transmembrane transport, against electrochemical gradient	BP	0.00315486	BP energy coupled proton transmembrane transport, against electrochemical gradient	BF	DOWN
GO:0015991	9.8023e-06	0.999999	8	25	ATP hydrolysis coupled proton transport	BP	0.00315486	BP ATP hydrolysis coupled proton transport	BF	DOWN
GO:0033178	9.8083e-06	0.999999	7	19	proton-transporting two-sector ATPase complex, catalytic domain	CC	0.00315486	CC proton-transporting two-sector ATPase complex, catalytic domain	BF	DOWN
GO:0007052	1.37511e-05	0.999996	18	129	mitotic spindle organization	BP	0.00432897	BP mitotic spindle organization	BF	DOWN
GO:0016787	2.29611e-05	0.999986	136	2153	hydrolase activity	MF	0.0070244	MF hydrolase activity	BF	DOWN
GO:0019203	2.32628e-05	1	4	5	carbohydrate phosphatase activity	MF	0.0070244	MF carbohydrate phosphatase activity	BF	DOWN
GO:0044437	4.75974e-05	0.999985	20	159	vacuolar part	CC	0.0138088	CC vacuolar part	BF	DOWN
GO:0045047	4.95909e-05	0.999997	6	17	protein targeting to ER	BP	0.0141105	BP protein targeting to ER	BF	DOWN
GO:0005975	5.98171e-05	0.999972	41	469	carbohydrate metabolic process	BP	0.0166991	BP carbohydrate metabolic process	BF	DOWN
GO:0008150	6.80411e-05	0.999964	507	10541	biological_process	BP	0.0186432	BP biological_process	BF	DOWN
GO:0007051	7.25271e-05	0.999978	19	158	spindle organization	BP	0.0195111	BP spindle organization	BF	DOWN
GO:0005991	0.000102725	1	3	3	trehalose metabolic process	BP	0.0271414	BP trehalose metabolic process	BF	DOWN
GO:0072599	0.000149337	0.999987	6	20	establishment of protein localization to endoplasmic reticulum	BP	0.0387646	BP establishment of protein localization to endoplasmic reticulum	BF	DOWN
GO:0044432	0.000169035	0.999911	51	660	endoplasmic reticulum part	CC	0.0431214	CC endoplasmic reticulum part	BF	DOWN
GO:0008152	0.00019137	0.999864	344	6712	metabolic process	BP	0.0479916	BP metabolic process	BF	DOWN
