# Supplementary material for: Mating and blood-feeding induce transcriptome changes in the spermathecae of the yellow fever mosquito Aedes aegypti
Source: Sci Rep. 2020 Sep 10;10:14899. doi: 10.1038/s41598-020-71904-z (PMC7484758; doi:10.1038/s41598-020-71904-z)
Supplement: Supplementary file 7 — Supplementary file7 [file 41598_2020_71904_MOESM7_ESM.xlsx]

## Sheet: BF_NBF_TIMEPOINTS
Gene Ontology Analysis per time point
category	over_represented_pvalue	under_represented_pvalue	numDEInCat	numInCat	term	ontology	over_represented_FDR	go_term	Status	Differential Expression
GO:0006189	6.09527e-09	1	5	7	'de novo' IMP biosynthetic process	BP	8.91674e-05	BP 'de novo' IMP biosynthetic process	BF_6hrs	UP
GO:0006188	1.80794e-08	1	5	8	IMP biosynthetic process	BP	8.91674e-05	BP IMP biosynthetic process	BF_6hrs	UP
GO:0046040	1.80794e-08	1	5	8	IMP metabolic process	BP	8.91674e-05	BP IMP metabolic process	BF_6hrs	UP
GO:0043436	7.32986e-07	1	23	595	oxoacid metabolic process	BP	0.00218296	BP oxoacid metabolic process	BF_6hrs	UP
GO:0019752	7.37685e-07	1	22	553	carboxylic acid metabolic process	BP	0.00218296	BP carboxylic acid metabolic process	BF_6hrs	UP
GO:0006082	9.76414e-07	1	23	606	organic acid metabolic process	BP	0.00240784	BP organic acid metabolic process	BF_6hrs	UP
GO:0006520	1.59827e-06	1	14	246	cellular amino acid metabolic process	BP	0.00337829	BP cellular amino acid metabolic process	BF_6hrs	UP
GO:1901605	2.31523e-05	0.999996	10	162	alpha-amino acid metabolic process	BP	0.0386973	BP alpha-amino acid metabolic process	BF_6hrs	UP
GO:0044281	2.35385e-05	0.999991	30	1223	small molecule metabolic process	BP	0.0386973	BP small molecule metabolic process	BF_6hrs	UP
category	over_represented_pvalue	under_represented_pvalue	numDEInCat	numInCat	term	ontology	over_represented_FDR	go_term	Status	Differential Expression
GO:0015291	3.66459e-08	1	16	177	secondary active transmembrane transporter activity	MF	0.000542213	MF secondary active transmembrane transporter activity	BF_24hrs	UP
GO:0008514	1.02841e-07	1	13	123	organic anion transmembrane transporter activity	MF	0.000555055	MF organic anion transmembrane transporter activity	BF_24hrs	UP
GO:0015711	1.38309e-07	1	16	200	organic anion transport	BP	0.000555055	BP organic anion transport	BF_24hrs	UP
GO:0031224	1.50056e-07	1	69	2643	intrinsic component of membrane	CC	0.000555055	CC intrinsic component of membrane	BF_24hrs	UP
GO:0022804	2.35662e-07	1	19	283	active transmembrane transporter activity	MF	0.000558125	MF active transmembrane transporter activity	BF_24hrs	UP
GO:0016021	2.6244e-07	1	66	2529	integral component of membrane	CC	0.000558125	CC integral component of membrane	BF_24hrs	UP
GO:0070011	2.64049e-07	1	25	718	peptidase activity, acting on L-amino acid peptides	MF	0.000558125	MF peptidase activity, acting on L-amino acid peptides	BF_24hrs	UP
GO:0008233	4.79721e-07	1	25	739	peptidase activity	MF	0.000887244	MF peptidase activity	BF_24hrs	UP
GO:0006820	7.41731e-07	1	17	251	anion transport	BP	0.00121941	BP anion transport	BF_24hrs	UP
GO:0008509	1.46785e-06	1	14	173	anion transmembrane transporter activity	MF	0.00184604	MF anion transmembrane transporter activity	BF_24hrs	UP
GO:0005342	1.49719e-06	1	11	109	organic acid transmembrane transporter activity	MF	0.00184604	MF organic acid transmembrane transporter activity	BF_24hrs	UP
GO:0046943	1.49719e-06	1	11	109	carboxylic acid transmembrane transporter activity	MF	0.00184604	MF carboxylic acid transmembrane transporter activity	BF_24hrs	UP
GO:0008238	2.00524e-06	1	11	136	exopeptidase activity	MF	0.00228227	MF exopeptidase activity	BF_24hrs	UP
GO:0055085	2.79564e-06	0.999999	28	682	transmembrane transport	BP	0.00295459	BP transmembrane transport	BF_24hrs	UP
GO:0005215	3.75845e-06	0.999999	32	901	transporter activity	MF	0.00370734	MF transporter activity	BF_24hrs	UP
GO:0006811	4.55038e-06	0.999999	26	733	ion transport	BP	0.00401769	BP ion transport	BF_24hrs	UP
GO:0015849	4.8877e-06	0.999999	12	147	organic acid transport	BP	0.00401769	BP organic acid transport	BF_24hrs	UP
GO:0046942	4.8877e-06	0.999999	12	147	carboxylic acid transport	BP	0.00401769	BP carboxylic acid transport	BF_24hrs	UP
GO:0015293	5.37415e-06	0.999999	11	127	symporter activity	MF	0.00418505	MF symporter activity	BF_24hrs	UP
GO:0098656	1.18911e-05	0.999998	11	128	anion transmembrane transport	BP	0.00837814	BP anion transmembrane transport	BF_24hrs	UP
GO:0015106	3.85278e-05	0.999999	4	11	bicarbonate transmembrane transporter activity	MF	0.0259117	MF bicarbonate transmembrane transporter activity	BF_24hrs	UP
GO:0044425	4.32227e-05	0.999978	74	3461	membrane part	CC	0.0278053	CC membrane part	BF_24hrs	UP
GO:0022857	4.59879e-05	0.999984	26	725	transmembrane transporter activity	MF	0.0283515	MF transmembrane transporter activity	BF_24hrs	UP
GO:0044437	4.99905e-05	0.999991	11	159	vacuolar part	CC	0.0289474	CC vacuolar part	BF_24hrs	UP
GO:0008236	5.08672e-05	0.999989	13	393	serine-type peptidase activity	MF	0.0289474	MF serine-type peptidase activity	BF_24hrs	UP
GO:0031226	5.48565e-05	0.999982	21	451	intrinsic component of plasma membrane	CC	0.0300614	CC intrinsic component of plasma membrane	BF_24hrs	UP
GO:0017171	5.75285e-05	0.999987	13	398	serine hydrolase activity	MF	0.0303997	MF serine hydrolase activity	BF_24hrs	UP
GO:0034220	7.6692e-05	0.999979	16	335	ion transmembrane transport	BP	0.0391288	BP ion transmembrane transport	BF_24hrs	UP
GO:0005319	8.82163e-05	0.99999	7	64	lipid transporter activity	MF	0.0412481	MF lipid transporter activity	BF_24hrs	UP
GO:0005887	8.83596e-05	0.999972	20	431	integral component of plasma membrane	CC	0.0412481	CC integral component of plasma membrane	BF_24hrs	UP
GO:0006814	9.47535e-05	0.999985	9	116	sodium ion transport	BP	0.0412481	BP sodium ion transport	BF_24hrs	UP
GO:0015171	9.51142e-05	0.999989	7	65	amino acid transmembrane transporter activity	MF	0.0412481	MF amino acid transmembrane transporter activity	BF_24hrs	UP
GO:0009064	9.71648e-05	0.999991	6	57	glutamine family amino acid metabolic process	BP	0.0412481	BP glutamine family amino acid metabolic process	BF_24hrs	UP
GO:0015301	9.75724e-05	0.999996	4	14	anion:anion antiporter activity	MF	0.0412481	MF anion:anion antiporter activity	BF_24hrs	UP
GO:0006518	0.000116346	0.999986	7	94	peptide metabolic process	BP	0.047818	BP peptide metabolic process	BF_24hrs	UP
GO:0015701	0.000120101	0.999995	4	16	bicarbonate transport	BP	0.0480273	BP bicarbonate transport	BF_24hrs	UP
category	over_represented_pvalue	under_represented_pvalue	numDEInCat	numInCat	term	ontology	over_represented_FDR	go_term
GO:0015291	1.30433e-06	1	13	177	secondary active transmembrane transporter activity	MF	0.0167971	MF secondary active transmembrane transporter activity	BF_72hrs	UP
GO:0044449	2.27049e-06	1	12	82	contractile fiber part	CC	0.0167971	CC contractile fiber part	BF_72hrs	UP
GO:0055085	9.65811e-06	0.999997	25	682	transmembrane transport	BP	0.0476338	BP transmembrane transport	BF_72hrs	UP
category	over_represented_pvalue	under_represented_pvalue	numDEInCat	numInCat	term	ontology	over_represented_FDR	go_term	Status	Differential Expression
GO:0008135	1.62087e-09	1	13	75	translation factor activity, RNA binding	MF	2.39824e-05	MF translation factor activity, RNA binding	BF_24hrs	DOWN
GO:0033180	1.86665e-08	1	6	11	proton-transporting V-type ATPase, V1 domain	CC	9.60014e-05	CC proton-transporting V-type ATPase, V1 domain	BF_24hrs	DOWN
GO:0003735	1.9465e-08	1	18	257	structural constituent of ribosome	MF	9.60014e-05	MF structural constituent of ribosome	BF_24hrs	DOWN
GO:0006412	2.22366e-07	1	18	285	translation	BP	0.000658026	BP translation	BF_24hrs	DOWN
GO:0003743	2.72595e-07	1	9	48	translation initiation factor activity	MF	0.000672218	MF translation initiation factor activity	BF_24hrs	DOWN
GO:0016282	4.09193e-07	1	6	17	eukaryotic 43S preinitiation complex	CC	0.000834762	CC eukaryotic 43S preinitiation complex	BF_24hrs	DOWN
GO:0033290	6.18566e-07	1	6	18	eukaryotic 48S preinitiation complex	CC	0.000834762	CC eukaryotic 48S preinitiation complex	BF_24hrs	DOWN
GO:0070993	6.18566e-07	1	6	18	translation preinitiation complex	CC	0.000834762	CC translation preinitiation complex	BF_24hrs	DOWN
GO:0005852	6.26327e-07	1	6	18	eukaryotic translation initiation factor 3 complex	CC	0.000834762	CC eukaryotic translation initiation factor 3 complex	BF_24hrs	DOWN
GO:0001731	6.32703e-07	1	6	18	formation of translation preinitiation complex	BP	0.000834762	BP formation of translation preinitiation complex	BF_24hrs	DOWN
GO:0033178	6.77017e-07	1	6	19	proton-transporting two-sector ATPase complex, catalytic domain	CC	0.000834762	CC proton-transporting two-sector ATPase complex, catalytic domain	BF_24hrs	DOWN
GO:0005840	6.3797e-06	0.999999	13	216	ribosome	CC	0.007164	CC ribosome	BF_24hrs	DOWN
GO:0015988	7.26277e-06	1	6	25	energy coupled proton transmembrane transport, against electrochemical gradient	BP	0.007164	BP energy coupled proton transmembrane transport, against electrochemical gradient	BF_24hrs	DOWN
GO:0015991	7.26277e-06	1	6	25	ATP hydrolysis coupled proton transport	BP	0.007164	BP ATP hydrolysis coupled proton transport	BF_24hrs	DOWN
GO:0003723	8.92349e-06	0.999996	37	903	RNA binding	MF	0.008252	MF RNA binding	BF_24hrs	DOWN
GO:0005853	3.00456e-05	1	3	4	eukaryotic translation elongation factor 1 complex	CC	0.0261503	CC eukaryotic translation elongation factor 1 complex	BF_24hrs	DOWN
GO:0034663	3.71271e-05	1	3	4	endoplasmic reticulum chaperone complex	CC	0.0305184	CC endoplasmic reticulum chaperone complex	BF_24hrs	DOWN
category	over_represented_pvalue	under_represented_pvalue	numDEInCat	numInCat	term	ontology	over_represented_FDR	go_term	Status	Differential Expression
GO:0005840	3.52803e-53	1	67	216	ribosome	CC	5.22008e-49	CC ribosome	BF_72Hrs	DOWN
GO:0003735	6.80923e-52	1	70	257	structural constituent of ribosome	MF	5.03747e-48	MF structural constituent of ribosome	BF_72Hrs	DOWN
GO:0006412	1.83871e-49	1	70	285	translation	BP	9.06854e-46	BP translation	BF_72Hrs	DOWN
GO:0019538	5.0733e-37	1	139	2364	protein metabolic process	BP	1.50129e-33	BP protein metabolic process	BF_72Hrs	DOWN
GO:0005198	2.39894e-30	1	74	652	structural molecule activity	MF	5.91578e-27	MF structural molecule activity	BF_72Hrs	DOWN
GO:0044391	7.42925e-30	1	42	159	ribosomal subunit	CC	1.57033e-26	CC ribosomal subunit	BF_72Hrs	DOWN
GO:0044267	1.42237e-26	1	99	1614	cellular protein metabolic process	BP	2.63067e-23	BP cellular protein metabolic process	BF_72Hrs	DOWN
GO:0044445	2.48671e-25	1	36	157	cytosolic part	CC	4.08815e-22	CC cytosolic part	BF_72Hrs	DOWN
GO:0022625	1.23718e-24	1	25	56	cytosolic large ribosomal subunit	CC	1.83053e-21	CC cytosolic large ribosomal subunit	BF_72Hrs	DOWN
GO:0044444	3.62692e-21	1	160	4238	cytoplasmic part	CC	4.87853e-18	CC cytoplasmic part	BF_72Hrs	DOWN
GO:0015934	4.58449e-21	1	28	99	large ribosomal subunit	CC	5.65267e-18	CC large ribosomal subunit	BF_72Hrs	DOWN
GO:0043228	6.53643e-17	1	89	1716	non-membrane-bounded organelle	CC	6.90808e-14	CC non-membrane-bounded organelle	BF_72Hrs	DOWN
GO:0043232	6.53643e-17	1	89	1716	intracellular non-membrane-bounded organelle	CC	6.90808e-14	CC intracellular non-membrane-bounded organelle	BF_72Hrs	DOWN
GO:0005622	9.79132e-17	1	39	387	intracellular	CC	9.65816e-14	CC intracellular	BF_72Hrs	DOWN
GO:0043170	7.72198e-15	1	156	4713	macromolecule metabolic process	BP	7.1409e-12	BP macromolecule metabolic process	BF_72Hrs	DOWN
GO:0034645	3.5129e-14	1	83	1810	cellular macromolecule biosynthetic process	BP	3.05746e-11	BP cellular macromolecule biosynthetic process	BF_72Hrs	DOWN
GO:0000022	3.45727e-12	1	15	55	mitotic spindle elongation	BP	2.6923e-09	BP mitotic spindle elongation	BF_72Hrs	DOWN
GO:0051231	3.45727e-12	1	15	55	spindle elongation	BP	2.6923e-09	BP spindle elongation	BF_72Hrs	DOWN
GO:0009059	1.85026e-11	1	83	1992	macromolecule biosynthetic process	BP	1.36883e-08	BP macromolecule biosynthetic process	BF_72Hrs	DOWN
GO:0044432	8.75853e-11	1	41	660	endoplasmic reticulum part	CC	6.17101e-08	CC endoplasmic reticulum part	BF_72Hrs	DOWN
GO:0019843	1.21175e-10	1	13	48	rRNA binding	MF	8.14956e-08	MF rRNA binding	BF_72Hrs	DOWN
GO:0051298	2.44114e-10	1	14	67	centrosome duplication	BP	1.54147e-07	BP centrosome duplication	BF_72Hrs	DOWN
GO:0032991	2.50036e-10	1	123	3470	protein-containing complex	CC	1.54147e-07	CC protein-containing complex	BF_72Hrs	DOWN
GO:0022627	5.93637e-10	1	11	32	cytosolic small ribosomal subunit	CC	3.51338e-07	CC cytosolic small ribosomal subunit	BF_72Hrs	DOWN
GO:0015935	7.81703e-10	1	14	60	small ribosomal subunit	CC	4.44849e-07	CC small ribosomal subunit	BF_72Hrs	DOWN
GO:0044238	1.08884e-09	1	166	5787	primary metabolic process	BP	5.96687e-07	BP primary metabolic process	BF_72Hrs	DOWN
GO:0006508	2.37931e-09	1	44	793	proteolysis	BP	1.25145e-06	BP proteolysis	BF_72Hrs	DOWN
GO:0008152	2.45284e-09	1	184	6712	metabolic process	BP	1.25145e-06	BP metabolic process	BF_72Hrs	DOWN
GO:0044260	2.5827e-09	1	122	3916	cellular macromolecule metabolic process	BP	1.27379e-06	BP cellular macromolecule metabolic process	BF_72Hrs	DOWN
GO:0007052	3.54664e-09	1	17	129	mitotic spindle organization	BP	1.69278e-06	BP mitotic spindle organization	BF_72Hrs	DOWN
GO:0071704	3.87897e-09	1	172	6148	organic substance metabolic process	BP	1.79354e-06	BP organic substance metabolic process	BF_72Hrs	DOWN
GO:0005839	2.91762e-08	1	7	14	proteasome core complex	CC	1.30816e-05	CC proteasome core complex	BF_72Hrs	DOWN
GO:0008233	4.65169e-08	1	40	739	peptidase activity	MF	1.97818e-05	MF peptidase activity	BF_72Hrs	DOWN
GO:0007051	4.76107e-08	1	17	158	spindle organization	BP	1.97818e-05	BP spindle organization	BF_72Hrs	DOWN
GO:0004298	4.94679e-08	1	7	15	threonine-type endopeptidase activity	MF	1.97818e-05	MF threonine-type endopeptidase activity	BF_72Hrs	DOWN
GO:0070003	4.94679e-08	1	7	15	threonine-type peptidase activity	MF	1.97818e-05	MF threonine-type peptidase activity	BF_72Hrs	DOWN
GO:0031023	8.01579e-08	1	14	116	microtubule organizing center organization	BP	3.04107e-05	BP microtubule organizing center organization	BF_72Hrs	DOWN
GO:0003723	1.02625e-07	1	43	903	RNA binding	MF	3.7961e-05	MF RNA binding	BF_72Hrs	DOWN
GO:0005788	1.43172e-07	1	10	60	endoplasmic reticulum lumen	CC	5.16675e-05	CC endoplasmic reticulum lumen	BF_72Hrs	DOWN
GO:0000027	1.94934e-07	1	7	19	ribosomal large subunit assembly	BP	6.86724e-05	BP ribosomal large subunit assembly	BF_72Hrs	DOWN
GO:0019773	2.69595e-07	1	5	7	proteasome core complex, alpha-subunit complex	CC	9.27658e-05	CC proteasome core complex, alpha-subunit complex	BF_72Hrs	DOWN
GO:0044249	3.98343e-07	1	92	2763	cellular biosynthetic process	BP	0.000133952	BP cellular biosynthetic process	BF_72Hrs	DOWN
GO:0070011	5.97572e-07	1	37	718	peptidase activity, acting on L-amino acid peptides	MF	0.000196482	MF peptidase activity, acting on L-amino acid peptides	BF_72Hrs	DOWN
GO:1901576	6.51794e-07	1	93	2837	organic substance biosynthetic process	BP	0.000209651	BP organic substance biosynthetic process	BF_72Hrs	DOWN
GO:0002181	8.08927e-07	1	8	28	cytoplasmic translation	BP	0.000254657	BP cytoplasmic translation	BF_72Hrs	DOWN
GO:0009058	8.98051e-07	1	94	2897	biosynthetic process	BP	0.000276824	BP biosynthetic process	BF_72Hrs	DOWN
GO:0008150	2.39324e-06	1	239	10541	biological_process	BP	0.000722661	BP biological_process	BF_72Hrs	DOWN
GO:0000226	3.0488e-06	0.999999	18	253	microtubule cytoskeleton organization	BP	0.0009022	BP microtubule cytoskeleton organization	BF_72Hrs	DOWN
GO:0044237	5.48424e-06	0.999997	145	5417	cellular metabolic process	BP	0.00159107	BP cellular metabolic process	BF_72Hrs	DOWN
GO:0005783	7.45027e-06	0.999998	22	389	endoplasmic reticulum	CC	0.00211989	CC endoplasmic reticulum	BF_72Hrs	DOWN
GO:0043161	1.33207e-05	0.999998	12	129	proteasome-mediated ubiquitin-dependent protein catabolic process	BP	0.00371873	BP proteasome-mediated ubiquitin-dependent protein catabolic process	BF_72Hrs	DOWN
GO:0008238	1.42089e-05	0.999997	12	136	exopeptidase activity	MF	0.00389323	MF exopeptidase activity	BF_72Hrs	DOWN
GO:0070085	1.65908e-05	0.999997	12	141	glycosylation	BP	0.00446323	BP glycosylation	BF_72Hrs	DOWN
GO:0005789	1.8948e-05	0.999993	26	516	endoplasmic reticulum membrane	CC	0.00500634	CC endoplasmic reticulum membrane	BF_72Hrs	DOWN
GO:0022618	1.97939e-05	0.999996	13	149	ribonucleoprotein complex assembly	BP	0.00513809	BP ribonucleoprotein complex assembly	BF_72Hrs	DOWN
GO:0010498	2.28897e-05	0.999996	12	137	proteasomal protein catabolic process	BP	0.00583924	BP proteasomal protein catabolic process	BF_72Hrs	DOWN
GO:0008237	2.51773e-05	0.999994	14	195	metallopeptidase activity	MF	0.00631396	MF metallopeptidase activity	BF_72Hrs	DOWN
GO:0022402	2.62099e-05	0.99999	30	712	cell cycle process	BP	0.00646336	BP cell cycle process	BF_72Hrs	DOWN
GO:0034663	2.949e-05	1	3	4	endoplasmic reticulum chaperone complex	CC	0.00715301	CC endoplasmic reticulum chaperone complex	BF_72Hrs	DOWN
GO:0071826	3.29477e-05	0.999993	13	158	ribonucleoprotein complex subunit organization	BP	0.0078628	BP ribonucleoprotein complex subunit organization	BF_72Hrs	DOWN
GO:0045047	3.61554e-05	0.999998	5	17	protein targeting to ER	BP	0.00849135	BP protein targeting to ER	BF_72Hrs	DOWN
GO:1903047	4.79008e-05	0.999983	24	519	mitotic cell cycle process	BP	0.0110741	BP mitotic cell cycle process	BF_72Hrs	DOWN
GO:0005791	6.60269e-05	0.999998	4	15	rough endoplasmic reticulum	CC	0.0143941	CC rough endoplasmic reticulum	BF_72Hrs	DOWN
GO:0098589	6.67765e-05	0.999973	31	774	membrane region	CC	0.0143941	CC membrane region	BF_72Hrs	DOWN
GO:0006486	6.71256e-05	0.999987	11	137	protein glycosylation	BP	0.0143941	BP protein glycosylation	BF_72Hrs	DOWN
GO:0043413	6.71256e-05	0.999987	11	137	macromolecule glycosylation	BP	0.0143941	BP macromolecule glycosylation	BF_72Hrs	DOWN
GO:0072599	7.53969e-05	0.999996	5	20	establishment of protein localization to endoplasmic reticulum	BP	0.0159367	BP establishment of protein localization to endoplasmic reticulum	BF_72Hrs	DOWN
GO:0000502	8.06185e-05	0.999991	7	47	proteasome complex	CC	0.016765	CC proteasome complex	BF_72Hrs	DOWN
GO:0000028	8.15816e-05	0.999995	5	18	ribosomal small subunit assembly	BP	0.016765	BP ribosomal small subunit assembly	BF_72Hrs	DOWN
GO:0009987	9.50905e-05	0.999945	182	7755	cellular process	BP	0.0192734	BP cellular process	BF_72Hrs	DOWN
GO:0030163	0.00010535	0.999976	12	161	protein catabolic process	BP	0.0210643	BP protein catabolic process	BF_72Hrs	DOWN
GO:0004180	0.000109099	0.999987	7	52	carboxypeptidase activity	MF	0.021523	MF carboxypeptidase activity	BF_72Hrs	DOWN
GO:0005575	0.000144988	0.999958	247	11184	cellular_component	CC	0.028227	CC cellular_component	BF_72Hrs	DOWN
GO:0006511	0.00014911	0.999963	13	197	ubiquitin-dependent protein catabolic process	BP	0.0286523	BP ubiquitin-dependent protein catabolic process	BF_72Hrs	DOWN
GO:0007289	0.000168809	0.999997	3	8	spermatid nucleus differentiation	BP	0.0320218	BP spermatid nucleus differentiation	BF_72Hrs	DOWN
GO:0019941	0.00017427	0.999956	13	200	modification-dependent protein catabolic process	BP	0.0326392	BP modification-dependent protein catabolic process	BF_72Hrs	DOWN
GO:0044265	0.000178385	0.999944	17	323	cellular macromolecule catabolic process	BP	0.0329923	BP cellular macromolecule catabolic process	BF_72Hrs	DOWN
GO:0000228	0.000195926	0.99998	6	45	nuclear chromosome	CC	0.0357892	CC nuclear chromosome	BF_72Hrs	DOWN
GO:0070972	0.000219848	0.999983	5	27	protein localization to endoplasmic reticulum	BP	0.0396691	BP protein localization to endoplasmic reticulum	BF_72Hrs	DOWN
GO:0051603	0.000262567	0.999926	14	235	proteolysis involved in cellular protein catabolic process	BP	0.0468065	BP proteolysis involved in cellular protein catabolic process	BF_72Hrs	DOWN
category	over_represented_pvalue	under_represented_pvalue	numDEInCat	numInCat	term	ontology	over_represented_FDR	go_term	Status	Differential Expression
GO:0015988	3.40965e-19	1	13	25	energy coupled proton transmembrane transport, against electrochemical gradient	BP	2.52246e-15	BP energy coupled proton transmembrane transport, against electrochemical gradient	NBF_24hrs	UP
GO:0015991	3.40965e-19	1	13	25	ATP hydrolysis coupled proton transport	BP	2.52246e-15	BP ATP hydrolysis coupled proton transport	NBF_24hrs	UP
GO:1902600	1.32291e-15	1	13	55	proton transmembrane transport	BP	6.52458e-12	BP proton transmembrane transport	NBF_24hrs	UP
GO:0046961	2.06026e-14	1	9	17	proton-transporting ATPase activity, rotational mechanism	MF	7.62089e-11	MF proton-transporting ATPase activity, rotational mechanism	NBF_24hrs	UP
GO:0036442	4.59538e-14	1	9	18	proton-exporting ATPase activity	MF	1.30148e-10	MF proton-exporting ATPase activity	NBF_24hrs	UP
GO:0033180	5.2777e-14	1	8	11	proton-transporting V-type ATPase, V1 domain	CC	1.30148e-10	CC proton-transporting V-type ATPase, V1 domain	NBF_24hrs	UP
GO:0044769	1.88785e-13	1	9	21	ATPase activity, coupled to transmembrane movement of ions, rotational mechanism	MF	3.99037e-10	MF ATPase activity, coupled to transmembrane movement of ions, rotational mechanism	NBF_24hrs	UP
GO:0033176	2.60304e-13	1	8	13	proton-transporting V-type ATPase complex	CC	4.81433e-10	CC proton-transporting V-type ATPase complex	NBF_24hrs	UP
GO:0033181	6.72029e-13	1	7	9	plasma membrane proton-transporting V-type ATPase complex	CC	9.0394e-10	CC plasma membrane proton-transporting V-type ATPase complex	NBF_24hrs	UP
GO:0022804	1.56155e-12	1	24	283	active transmembrane transporter activity	MF	1.92539e-09	MF active transmembrane transporter activity	NBF_24hrs	UP
GO:0016469	2.82754e-12	1	8	18	proton-transporting two-sector ATPase complex	CC	3.21817e-09	CC proton-transporting two-sector ATPase complex	NBF_24hrs	UP
GO:0015672	4.67051e-12	1	22	372	monovalent inorganic cation transport	BP	4.93606e-09	BP monovalent inorganic cation transport	NBF_24hrs	UP
GO:0033178	6.72366e-12	1	8	19	proton-transporting two-sector ATPase complex, catalytic domain	CC	6.63221e-09	CC proton-transporting two-sector ATPase complex, catalytic domain	NBF_24hrs	UP
GO:0015078	2.261e-11	1	11	74	proton transmembrane transporter activity	MF	2.09086e-08	MF proton transmembrane transporter activity	NBF_24hrs	UP
GO:0055085	2.73259e-11	1	34	682	transmembrane transport	BP	2.37831e-08	BP transmembrane transport	NBF_24hrs	UP
GO:0044437	6.11816e-11	1	17	159	vacuolar part	CC	5.02913e-08	CC vacuolar part	NBF_24hrs	UP
GO:0019829	1.55748e-10	1	9	33	cation-transporting ATPase activity	MF	1.08668e-07	MF cation-transporting ATPase activity	NBF_24hrs	UP
GO:0042625	1.55748e-10	1	9	33	ATPase coupled ion transmembrane transporter activity	MF	1.08668e-07	MF ATPase coupled ion transmembrane transporter activity	NBF_24hrs	UP
GO:0034220	1.61578e-10	1	23	335	ion transmembrane transport	BP	1.08668e-07	BP ion transmembrane transport	NBF_24hrs	UP
GO:0006811	3.73401e-10	1	31	733	ion transport	BP	2.4021e-07	BP ion transport	NBF_24hrs	UP
GO:0022857	4.61978e-10	1	33	725	transmembrane transporter activity	MF	2.84809e-07	MF transmembrane transporter activity	NBF_24hrs	UP
GO:0044425	3.02046e-09	1	79	3461	membrane part	CC	1.78763e-06	CC membrane part	NBF_24hrs	UP
GO:0098660	5.47178e-09	1	17	224	inorganic ion transmembrane transport	BP	3.11386e-06	BP inorganic ion transmembrane transport	NBF_24hrs	UP
GO:0005215	6.11351e-09	1	35	901	transporter activity	MF	3.35021e-06	MF transporter activity	NBF_24hrs	UP
GO:0015077	1.46156e-08	1	16	225	monovalent inorganic cation transmembrane transporter activity	MF	7.72329e-06	MF monovalent inorganic cation transmembrane transporter activity	NBF_24hrs	UP
GO:0006812	1.55185e-08	1	23	535	cation transport	BP	7.75865e-06	BP cation transport	NBF_24hrs	UP
GO:0033179	1.57313e-08	1	5	8	proton-transporting V-type ATPase, V0 domain	CC	7.75865e-06	CC proton-transporting V-type ATPase, V0 domain	NBF_24hrs	UP
GO:0016787	4.91098e-08	1	54	2153	hydrolase activity	MF	2.34397e-05	MF hydrolase activity	NBF_24hrs	UP
GO:0098662	1.061e-07	1	14	189	inorganic cation transmembrane transport	BP	4.90578e-05	BP inorganic cation transmembrane transport	NBF_24hrs	UP
GO:0031224	1.13427e-07	1	64	2643	intrinsic component of membrane	CC	5.08564e-05	CC intrinsic component of membrane	NBF_24hrs	UP
GO:0042626	1.21806e-07	1	11	92	ATPase activity, coupled to transmembrane movement of substances	MF	5.30069e-05	MF ATPase activity, coupled to transmembrane movement of substances	NBF_24hrs	UP
GO:0006885	1.3037e-07	1	7	31	regulation of pH	BP	5.51129e-05	BP regulation of pH	NBF_24hrs	UP
GO:0015399	1.89645e-07	1	11	99	primary active transmembrane transporter activity	MF	7.38416e-05	MF primary active transmembrane transporter activity	NBF_24hrs	UP
GO:0015405	1.89645e-07	1	11	99	P-P-bond-hydrolysis-driven transmembrane transporter activity	MF	7.38416e-05	MF P-P-bond-hydrolysis-driven transmembrane transporter activity	NBF_24hrs	UP
GO:0043492	2.14012e-07	1	11	96	ATPase activity, coupled to movement of substances	MF	8.1193e-05	MF ATPase activity, coupled to movement of substances	NBF_24hrs	UP
GO:0016021	2.72271e-07	1	61	2529	integral component of membrane	CC	0.000100713	CC integral component of membrane	NBF_24hrs	UP
GO:0000221	2.99622e-07	1	4	6	vacuolar proton-transporting V-type ATPase, V1 domain	CC	0.000108127	CC vacuolar proton-transporting V-type ATPase, V1 domain	NBF_24hrs	UP
GO:0044459	3.47249e-07	1	35	942	plasma membrane part	CC	0.000122331	CC plasma membrane part	NBF_24hrs	UP
GO:0000220	3.82189e-07	1	4	6	vacuolar proton-transporting V-type ATPase, V0 domain	CC	0.000131509	CC vacuolar proton-transporting V-type ATPase, V0 domain	NBF_24hrs	UP
GO:0051453	4.94507e-07	1	6	24	regulation of intracellular pH	BP	0.000166289	BP regulation of intracellular pH	NBF_24hrs	UP
GO:0055067	5.30112e-07	1	7	38	monovalent inorganic cation homeostasis	BP	0.000174301	BP monovalent inorganic cation homeostasis	NBF_24hrs	UP
GO:0015075	7.02364e-07	1	23	531	ion transmembrane transporter activity	MF	0.000224468	MF ion transmembrane transporter activity	NBF_24hrs	UP
GO:0030641	7.1303e-07	1	6	25	regulation of cellular pH	BP	0.000224468	BP regulation of cellular pH	NBF_24hrs	UP
GO:0070011	1.25402e-06	1	24	718	peptidase activity, acting on L-amino acid peptides	MF	0.000378664	MF peptidase activity, acting on L-amino acid peptides	NBF_24hrs	UP
GO:0008514	1.37961e-06	1	11	123	organic anion transmembrane transporter activity	MF	0.000408253	MF organic anion transmembrane transporter activity	NBF_24hrs	UP
GO:0015291	1.48108e-06	1	13	177	secondary active transmembrane transporter activity	MF	0.000429686	MF secondary active transmembrane transporter activity	NBF_24hrs	UP
GO:0098655	1.70383e-06	1	14	229	cation transmembrane transport	BP	0.000482978	BP cation transmembrane transport	NBF_24hrs	UP
GO:0008324	1.86526e-06	1	18	374	cation transmembrane transporter activity	MF	0.000503955	MF cation transmembrane transporter activity	NBF_24hrs	UP
GO:0030004	1.89064e-06	1	6	30	cellular monovalent inorganic cation homeostasis	BP	0.000503955	BP cellular monovalent inorganic cation homeostasis	NBF_24hrs	UP
GO:0022890	1.90737e-06	1	16	306	inorganic cation transmembrane transporter activity	MF	0.000503955	MF inorganic cation transmembrane transporter activity	NBF_24hrs	UP
GO:0008233	2.11765e-06	0.999999	24	739	peptidase activity	MF	0.000549698	MF peptidase activity	NBF_24hrs	UP
GO:0005342	3.21076e-06	1	10	109	organic acid transmembrane transporter activity	MF	0.000805193	MF organic acid transmembrane transporter activity	NBF_24hrs	UP
GO:0046943	3.21076e-06	1	10	109	carboxylic acid transmembrane transporter activity	MF	0.000805193	MF carboxylic acid transmembrane transporter activity	NBF_24hrs	UP
GO:0015711	4.73818e-06	0.999999	13	200	organic anion transport	BP	0.00116844	BP organic anion transport	NBF_24hrs	UP
GO:0015849	7.4486e-06	0.999999	11	147	organic acid transport	BP	0.00177757	BP organic acid transport	NBF_24hrs	UP
GO:0046942	7.4486e-06	0.999999	11	147	carboxylic acid transport	BP	0.00177757	BP carboxylic acid transport	NBF_24hrs	UP
GO:0008238	8.10588e-06	0.999999	10	136	exopeptidase activity	MF	0.00190372	MF exopeptidase activity	NBF_24hrs	UP
GO:0045851	8.73617e-06	1	4	12	pH reduction	BP	0.00201969	BP pH reduction	NBF_24hrs	UP
GO:0008509	8.87672e-06	0.999998	12	173	anion transmembrane transporter activity	MF	0.00202062	MF anion transmembrane transporter activity	NBF_24hrs	UP
GO:0031638	1.29443e-05	0.999999	8	97	zymogen activation	BP	0.00290187	BP zymogen activation	NBF_24hrs	UP
GO:0006820	1.33975e-05	0.999997	14	251	anion transport	BP	0.00292576	BP anion transport	NBF_24hrs	UP
GO:0015106	1.75233e-05	1	4	11	bicarbonate transmembrane transporter activity	MF	0.00375761	MF bicarbonate transmembrane transporter activity	NBF_24hrs	UP
GO:0098656	1.86739e-05	0.999997	10	128	anion transmembrane transport	BP	0.00394713	BP anion transmembrane transport	NBF_24hrs	UP
GO:0033177	3.23589e-05	0.999998	5	134	proton-transporting two-sector ATPase complex, proton-transporting domain	CC	0.00674341	CC proton-transporting two-sector ATPase complex, proton-transporting domain	NBF_24hrs	UP
GO:0015301	4.70479e-05	0.999999	4	14	anion:anion antiporter activity	MF	0.00966834	MF anion:anion antiporter activity	NBF_24hrs	UP
GO:0005576	5.57183e-05	0.99998	25	1059	extracellular region	CC	0.0112933	CC extracellular region	NBF_24hrs	UP
GO:0007035	6.31922e-05	0.999999	3	7	vacuolar acidification	BP	0.012635	BP vacuolar acidification	NBF_24hrs	UP
GO:0015701	6.66549e-05	0.999998	4	16	bicarbonate transport	BP	0.0131497	BP bicarbonate transport	NBF_24hrs	UP
GO:0015293	6.92841e-05	0.999989	9	127	symporter activity	MF	0.0134885	MF symporter activity	NBF_24hrs	UP
GO:0051234	7.2655e-05	0.999966	49	2295	establishment of localization	BP	0.0139611	BP establishment of localization	NBF_24hrs	UP
GO:0006810	7.39325e-05	0.999966	48	2244	transport	BP	0.0140244	BP transport	NBF_24hrs	UP
GO:0006508	8.51804e-05	0.999971	22	793	proteolysis	BP	0.0159535	BP proteolysis	NBF_24hrs	UP
GO:0016324	0.000102613	0.999983	9	119	apical plasma membrane	CC	0.0187969	CC apical plasma membrane	NBF_24hrs	UP
GO:0016817	0.000102903	0.999967	20	550	hydrolase activity, acting on acid anhydrides	MF	0.0187969	MF hydrolase activity, acting on acid anhydrides	NBF_24hrs	UP
GO:0015294	0.000158485	0.999984	6	59	solute:cation symporter activity	MF	0.0280342	MF solute:cation symporter activity	NBF_24hrs	UP
GO:0005343	0.000159	0.999993	4	21	organic acid:sodium symporter activity	MF	0.0280342	MF organic acid:sodium symporter activity	NBF_24hrs	UP
GO:0008236	0.000159156	0.99996	13	393	serine-type peptidase activity	MF	0.0280342	MF serine-type peptidase activity	NBF_24hrs	UP
GO:0017171	0.000180225	0.999954	13	398	serine hydrolase activity	MF	0.0313719	MF serine hydrolase activity	NBF_24hrs	UP
GO:0016485	0.000193605	0.999961	10	214	protein processing	BP	0.0333091	BP protein processing	NBF_24hrs	UP
GO:0006814	0.00019892	0.999969	8	116	sodium ion transport	BP	0.0336896	BP sodium ion transport	NBF_24hrs	UP
GO:0051452	0.00020037	0.999996	3	10	intracellular pH reduction	BP	0.0336896	BP intracellular pH reduction	NBF_24hrs	UP
GO:0003824	0.000243334	0.999871	78	4648	catalytic activity	MF	0.0404536	MF catalytic activity	NBF_24hrs	UP
GO:0005886	0.000246478	0.999886	38	1447	plasma membrane	CC	0.040521	CC plasma membrane	NBF_24hrs	UP
category	over_represented_pvalue	under_represented_pvalue	numDEInCat	numInCat	term	ontology	over_represented_FDR	go_term	Status	Differential Expression
GO:0015291	4.63193e-08	1	11	177	secondary active transmembrane transporter activity	MF	0.00068534	MF secondary active transmembrane transporter activity	NBF_72hrs	UP
GO:0055085	1.77964e-06	1	18	682	transmembrane transport	BP	0.0117402	BP transmembrane transport	NBF_72hrs	UP
GO:0015293	2.38041e-06	1	8	127	symporter activity	MF	0.0117402	MF symporter activity	NBF_72hrs	UP
GO:0022804	6.75556e-06	0.999999	11	283	active transmembrane transporter activity	MF	0.0249888	MF active transmembrane transporter activity	NBF_72hrs	UP
GO:0015103	1.58934e-05	0.999999	6	67	inorganic anion transmembrane transporter activity	MF	0.0470317	MF inorganic anion transmembrane transporter activity	NBF_72hrs	UP
GO:0044437	2.24744e-05	0.999997	8	159	vacuolar part	CC	0.047718	CC vacuolar part	NBF_72hrs	UP
GO:0006814	2.25754e-05	0.999998	7	116	sodium ion transport	BP	0.047718	BP sodium ion transport	NBF_72hrs	UP
GO:0005765	2.58803e-05	0.999998	7	115	lysosomal membrane	CC	0.0478656	CC lysosomal membrane	NBF_72hrs	UP
category	over_represented_pvalue	under_represented_pvalue	numDEInCat	numInCat	term	ontology	over_represented_FDR	go_term	Status	Differential Expression
GO:0005788	2.26991e-07	1	8	60	endoplasmic reticulum lumen	CC	0.00335855	CC endoplasmic reticulum lumen	NBF_24hrs	DOWN
GO:0034663	4.94064e-06	1	3	4	endoplasmic reticulum chaperone complex	CC	0.0301307	CC endoplasmic reticulum chaperone complex	NBF_24hrs	DOWN
GO:0005783	9.44989e-06	0.999998	15	389	endoplasmic reticulum	CC	0.0301307	CC endoplasmic reticulum	NBF_24hrs	DOWN
GO:0044432	1.03656e-05	0.999997	20	660	endoplasmic reticulum part	CC	0.0301307	CC endoplasmic reticulum part	NBF_24hrs	DOWN
GO:0008238	1.32014e-05	0.999998	9	136	exopeptidase activity	MF	0.0301307	MF exopeptidase activity	NBF_24hrs	DOWN
GO:0004180	1.32574e-05	0.999999	6	52	carboxypeptidase activity	MF	0.0301307	MF carboxypeptidase activity	NBF_24hrs	DOWN
GO:0019203	1.42549e-05	1	3	5	carbohydrate phosphatase activity	MF	0.0301307	MF carbohydrate phosphatase activity	NBF_24hrs	DOWN
category	over_represented_pvalue	under_represented_pvalue	numDEInCat	numInCat	term	ontology	over_represented_FDR	go_term	Status	Differential Expression
GO:0044432	1.45763e-14	1	36	660	endoplasmic reticulum part	CC	2.15671e-10	CC endoplasmic reticulum part	NBF_72hrs	DOWN
GO:0008233	8.02904e-13	1	35	739	peptidase activity	MF	5.93988e-09	MF peptidase activity	NBF_72hrs	DOWN
GO:0006508	6.30154e-12	1	35	793	proteolysis	BP	3.10792e-08	BP proteolysis	NBF_72hrs	DOWN
GO:0070011	4.56336e-11	1	32	718	peptidase activity, acting on L-amino acid peptides	MF	1.68799e-07	MF peptidase activity, acting on L-amino acid peptides	NBF_72hrs	DOWN
GO:0008238	1.51831e-10	1	15	136	exopeptidase activity	MF	4.34223e-07	MF exopeptidase activity	NBF_72hrs	DOWN
GO:0005788	1.94809e-10	1	11	60	endoplasmic reticulum lumen	CC	4.34223e-07	CC endoplasmic reticulum lumen	NBF_72hrs	DOWN
GO:0019538	2.05431e-10	1	61	2364	protein metabolic process	BP	4.34223e-07	BP protein metabolic process	NBF_72hrs	DOWN
GO:0031224	1.99042e-08	1	63	2643	intrinsic component of membrane	CC	3.68129e-05	CC intrinsic component of membrane	NBF_72hrs	DOWN
GO:0016021	2.40073e-08	1	61	2529	integral component of membrane	CC	3.9468e-05	CC integral component of membrane	NBF_72hrs	DOWN
GO:0005789	8.80166e-08	1	23	516	endoplasmic reticulum membrane	CC	0.0001241	CC endoplasmic reticulum membrane	NBF_72hrs	DOWN
GO:0006457	9.99283e-08	1	11	113	protein folding	BP	0.0001241	BP protein folding	NBF_72hrs	DOWN
GO:0044425	1.00649e-07	1	72	3461	membrane part	CC	0.0001241	CC membrane part	NBF_72hrs	DOWN
GO:0008237	1.33389e-07	1	14	195	metallopeptidase activity	MF	0.000151817	MF metallopeptidase activity	NBF_72hrs	DOWN
GO:0016787	2.53221e-07	1	52	2153	hydrolase activity	MF	0.000267619	MF hydrolase activity	NBF_72hrs	DOWN
GO:0019773	3.82401e-07	1	4	7	proteasome core complex, alpha-subunit complex	CC	0.000363697	CC proteasome core complex, alpha-subunit complex	NBF_72hrs	DOWN
GO:0004177	3.93292e-07	1	9	74	aminopeptidase activity	MF	0.000363697	MF aminopeptidase activity	NBF_72hrs	DOWN
GO:0098589	1.02185e-06	1	27	774	membrane region	CC	0.000889374	CC membrane region	NBF_72hrs	DOWN
GO:0005783	1.13058e-06	1	18	389	endoplasmic reticulum	CC	0.000929335	CC endoplasmic reticulum	NBF_72hrs	DOWN
GO:0006518	1.44313e-06	1	9	94	peptide metabolic process	BP	0.00112382	BP peptide metabolic process	NBF_72hrs	DOWN
GO:0003756	2.00523e-06	1	5	18	protein disulfide isomerase activity	MF	0.00141283	MF protein disulfide isomerase activity	NBF_72hrs	DOWN
GO:0016864	2.00523e-06	1	5	18	intramolecular oxidoreductase activity, transposing S-S bonds	MF	0.00141283	MF intramolecular oxidoreductase activity, transposing S-S bonds	NBF_72hrs	DOWN
GO:0004180	3.54525e-06	1	7	52	carboxypeptidase activity	MF	0.00238434	MF carboxypeptidase activity	NBF_72hrs	DOWN
