# Supplementary material for: Mating and blood-feeding induce transcriptome changes in the spermathecae of the yellow fever mosquito Aedes aegypti
Source: Sci Rep. 2020 Sep 10;10:14899. doi: 10.1038/s41598-020-71904-z (PMC7484758; doi:10.1038/s41598-020-71904-z)
Supplement: Supplementary file 8 — Supplementary file8 [file 41598_2020_71904_MOESM8_ESM.xlsx]

## Sheet: Differentially upregulated t
VB_ID	VB_ID	GeneID	CC_logFC	CC_sig	GenBank_description	data	Al_logFC	Al_sig	time	VectorBae_description	SwissProt_BlastX_Description
11135	AAEL012553	LOC5576502	5.71152	yes	tyrosine-protein kinase hopscotch	Not blood-fed	4.42691	yes	6hpm	JAKSTAT pathway signalling Janus Kinase Hopscotch.	Tyrosine-protein kinase hopscotch
14379	AAEL020035	LOC110679006	5.49191	yes	putative uncharacterized protein DDB_G0283431	Not blood-fed	8.45563	yes	6hpm	NA	.
8760	AAEL009850	LOC5572513	4.37835	yes	uncharacterized protein LOC5572513	Not blood-fed	3.51327	yes	6hpm	Galectin	.
3227	AAEL003619	LOC5578665	3.85555	yes	sodium-dependent nutrient amino acid transporter 1	Not blood-fed	3.97743	yes	6hpm	sodium/chloride dependent amino acid transporter	Sodium-dependent nutrient amino acid transporter 1 {ECO:0000250|UniProtKB:Q9W4C5}
442	AAEL000488	LOC5578454	3.8004	yes	interleukin-1 receptor accessory protein-like 1	Not blood-fed	2.69885	yes	6hpm	NA	Interleukin-1 receptor accessory protein-like 1-B
14024	AAEL019728	LOC5576330	3.53782	yes	mucin-5AC isoform X1	Not blood-fed	3.56104	yes	6hpm	NA	Suppressor of cytokine signaling 5
5053	AAEL005666	LOC5566822	3.52234	yes	matrix metalloproteinase-14 isoform X1	Not blood-fed	2.82302	yes	6hpm	matrix metalloproteinase	Matrix metalloproteinase-14
2676	AAEL002972	LOC5576726	3.42692	yes	endochitinase	Not blood-fed	4.45371	yes	6hpm	brain chitinase and chia	Endochitinase
1490	AAEL001656	LOC5571677	3.4044	yes	putative inorganic phosphate cotransporter isoform X2	Not blood-fed	3.32745	yes	6hpm	sodium-dependent phosphate transporter	Putative inorganic phosphate cotransporter
10981	AAEL012382	LOC5574223	3.38637	yes	protein 5NUC	Not blood-fed	2.23519	yes	6hpm	NA	Protein 5NUC
6296	AAEL006990	LOC5568636	3.32185	yes	putative phosphatidate phosphatase isoform X1	Not blood-fed	1.65568	yes	6hpm	NA	Uncharacterized protein T28D9.3
13238	AAEL017513	LOC23687933	3.20775	yes	glycine-rich cell wall structural protein 1.0	Not blood-fed	3.0038	yes	6hpm	NA	.
5056	AAEL005676	LOC5566827	3.14741	yes	adenosine deaminase 2	Not blood-fed	4.66701	yes	6hpm	adenosine deaminase	Adenosine deaminase CECR1
6459	AAEL007191	LOC5571215	2.99413	yes	proton-coupled amino acid transporter-like protein CG1139	Not blood-fed	1.81952	yes	6hpm	amino acid transporter	Proton-coupled amino acid transporter 4
13710	AAEL019516	LOC5577734	2.98931	yes	histone demethylase UTY isoform X2	Not blood-fed	1.6999	yes	6hpm	NA	Lysine-specific demethylase 6A
6285	AAEL006982	LOC5568614	2.98652	yes	phospholipase A1 member A isoform X2	Not blood-fed	1.7297	yes	6hpm	lipase	Pancreatic lipase-related protein 2 {ECO:0000250|UniProtKB:P54317}
665	AAEL000759	LOC5566585	2.95995	yes	glutamate--cysteine ligase regulatory subunit	Not blood-fed	3.15784	yes	6hpm	gamma-glutamylcysteine synthetase%2C putative	Glutamate--cysteine ligase regulatory subunit
9129	AAEL010260	LOC5573072	2.94465	yes	uncharacterized protein LOC5573072	Not blood-fed	1.44688	yes	6hpm	NA	.
9241	AAEL010379	LOC5573277	2.90614	yes	multidrug resistance protein homolog 49	Not blood-fed	3.26376	yes	6hpm	ATP-binding cassette transporter	Multidrug resistance protein homolog 65
7601	AAEL008473	LOC5570678	2.83939	yes	Golgi-associated plant pathogenesis-related protein 1	Not blood-fed	3.82413	yes	6hpm	cysteine-rich venom protein%2C putative	Protein PRY1 {ECO:0000305}
12611	AAEL014567	LOC5564699	2.83859	yes	LOW QUALITY PROTEIN: transmembrane protease serine 9	Not blood-fed	3.42389	yes	6hpm	oviductin	Transmembrane protease serine 9
7520	AAEL008389	LOC5570578	2.58422	yes	kinase D-interacting substrate of 220 kDa isoform X5	Not blood-fed	1.44029	yes	6hpm	ankyrin repeat-rich membrane-spanning protein	Kinase D-interacting substrate of 220 kDa
2569	AAEL002848	LOC5576245	2.53654	yes	tubulin beta-3 chain	Not blood-fed	1.06663	yes	6hpm	tubulin beta chain	Tubulin beta-3 chain
15596	AAEL023675	LOC5573382	2.53601	yes	mucin-5AC isoform X1	Not blood-fed	1.17711	yes	6hpm	NA	Aftiphilin
4922	AAEL005492	LOC5566564	2.45263	yes	tyrosine-protein phosphatase non-receptor type 9 isoform X3	Not blood-fed	1.63262	yes	6hpm	protein-tyrosine phosphatase n9	Tyrosine-protein phosphatase non-receptor type 9
16056	AAEL025092	LOC110676148	2.41347	yes	extensin-2-like	Not blood-fed	1.63791	yes	6hpm	NA	.
8965	AAEL010068	LOC5572848	2.25947	yes	putative uncharacterized protein DDB_G0277255	Not blood-fed	1.3326	yes	6hpm	NA	.
8315	AAEL009298	LOC5571760	2.20053	yes	N-acetylneuraminate lyase B	Not blood-fed	1.40551	yes	6hpm	2-Keto-3-deoxy-(6-phospho-)gluconate aldolase%2C putative	N-acetylneuraminate lyase
15771	AAEL024256	LOC110681191	2.13065	yes	solute carrier family 46 member 3-like	Not blood-fed	1.15049	yes	6hpm	NA	Solute carrier family 46 member 3
6410	AAEL007114	LOC5568761	2.11835	yes	protein pinocchio isoform X2	Not blood-fed	1.74205	yes	6hpm	NA	.
5784	AAEL006479	LOC5568048	2.01548	yes	uncharacterized protein LOC5568048	Not blood-fed	2.20299	yes	6hpm	NA	.
10747	AAEL012099	LOC5575831	2.00645	yes	aminopeptidase N isoform X1	Not blood-fed	1.06574	yes	6hpm	protease m1 zinc metalloprotease	Aminopeptidase N
8753	AAEL009843	LOC5572507	1.91385	yes	trypsin-1	Not blood-fed	2.27917	yes	6hpm	serine-type enodpeptidase%2C	Trypsin-1
14548	AAEL020530	LOC5567089	1.8138	yes	integral membrane protein GPR155	Not blood-fed	1.2553	yes	6hpm	NA	Integral membrane protein GPR155
11060	AAEL012471	LOC5576380	1.81264	yes	cytokine receptor	Not blood-fed	1.98883	yes	6hpm	JAKSTAT pathway signalling Transmembrane Receptor Domeless.	Cytokine receptor
7056	AAEL007830	LOC5569684	1.74486	yes	cytochrome P450 4d1 isoform X1	Not blood-fed	1.01544	yes	6hpm	cytochrome P450	Probable cytochrome P450 4d14
6220	AAEL006919	LOC5568513	1.68066	yes	chymotrypsin-1	Not blood-fed	1.56676	yes	6hpm	serine-type enodpeptidase%2C	Chymotrypsin-1
14526	AAEL020477	LOC5564409	1.62174	yes	pheromone-processing carboxypeptidase KEX1 isoform X2	Not blood-fed	1.08663	yes	6hpm	NA	.
2585	AAEL002861	LOC5576348	1.61162	yes	saccharopine dehydrogenase-like oxidoreductase	Not blood-fed	1.12189	yes	6hpm	NA	Saccharopine dehydrogenase-like oxidoreductase
9595	AAEL010785	LOC5573865	1.60381	yes	uncharacterized protein LOC5573865	Not blood-fed	3.28844	yes	6hpm	NA	.
14484	AAEL020340	LOC5576734	1.50974	yes	uncharacterized membrane protein DDB_G0293934 isoform X1	Not blood-fed	1.06425	yes	6hpm	NA	.
3090	AAEL003469	LOC5578184	1.30938	yes	H/ACA ribonucleoprotein complex subunit 2-like protein	Not blood-fed	1.45297	yes	6hpm	NHP2 protein%2C putative	H/ACA ribonucleoprotein complex subunit 2-like protein
16144	AAEL025363	LOC5577930	1.28486	yes	NADPH--cytochrome P450 reductase isoform X2	Not blood-fed	1.35009	yes	6hpm	NA	NADPH--cytochrome P450 reductase {ECO:0000255|HAMAP-Rule:MF_03212}
4777	AAEL005336	LOC5566353	1.14772	yes	D-3-phosphoglycerate dehydrogenase	Not blood-fed	1.42815	yes	6hpm	d-3-phosphoglycerate dehydrogenase	D-3-phosphoglycerate dehydrogenase
28448	AAEL011946	LOC5575616	13.0078	yes	uncharacterized protein LOC5575616	Not blood-fed	5.66837	yes	24hpm	NA	.
23280	AAEL006109	LOC5567429	8.57465	yes	uncharacterized protein LOC5567429	Not blood-fed	6.83282	yes	24hpm	odorant binding protein OBP23	.
31902	AAEL019761	LOC5563734	7.93643	yes	superoxide dismutase [Cu-Zn]	Not blood-fed	3.39074	yes	24hpm	NA	Superoxide dismutase [Cu-Zn] 2
32270	AAEL020162	LOC5578653	6.92949	yes	sodium-independent sulfate anion transporter isoform X2	Not blood-fed	5.7275	yes	24hpm	NA	Sodium-independent sulfate anion transporter
31078	AAEL017513	LOC23687933	6.7094	yes	glycine-rich cell wall structural protein 1.0	Not blood-fed	4.17941	yes	24hpm	NA	.
20515	AAEL002972	LOC5576726	6.09201	yes	endochitinase	Not blood-fed	6.54833	yes	24hpm	brain chitinase and chia	Endochitinase
28087	AAEL011522	LOC5574917	4.76805	yes	ras-related and estrogen-regulated growth inhibitor-like protein	Not blood-fed	2.40157	yes	24hpm	MRAS2%2C putative	Ras-related and estrogen-regulated growth inhibitor
28820	AAEL012382	LOC5574223	4.69129	yes	protein 5NUC	Not blood-fed	3.50566	yes	24hpm	NA	Protein 5NUC
21066	AAEL003619	LOC5578665	4.6807	yes	sodium-dependent nutrient amino acid transporter 1	Not blood-fed	3.10112	yes	24hpm	sodium/chloride dependent amino acid transporter	Sodium-dependent nutrient amino acid transporter 1 {ECO:0000250|UniProtKB:Q9W4C5}
33894	AAEL025092	LOC110676148	4.48776	yes	extensin-2-like	Not blood-fed	2.91068	yes	24hpm	NA	.
32513	AAEL020936	LOC5566344	4.23069	yes	carbonic anhydrase 1	Not blood-fed	2.20988	yes	24hpm	NA	Carbonic anhydrase 2
21252	AAEL003832	LOC5579094	4.10165	yes	defensin-C	Not blood-fed	2.81324	yes	24hpm	defensin anti-microbial peptide	Defensin-C
33610	AAEL024256	LOC110681191	4.06764	yes	solute carrier family 46 member 3-like	Not blood-fed	2.62676	yes	24hpm	NA	Solute carrier family 46 member 3
31811	AAEL019697	LOC5568400	4.03641	yes	A disintegrin and metalloproteinase with thrombospondin motifs 4 isoform X1	Not blood-fed	3.20706	yes	24hpm	NA	Venom metalloproteinase 3
28541	AAEL012041	LOC5575729	3.81833	yes	sodium-independent sulfate anion transporter isoform X3	Not blood-fed	1.91837	yes	24hpm	sulphate transporter	Sodium-independent sulfate anion transporter
26168	AAEL009314	LOC5571786	3.74837	yes	solute carrier family 46 member 3	Not blood-fed	2.70247	yes	24hpm	adenylate cyclase	Solute carrier family 46 member 3
25724	AAEL008760	LOC5571027	3.74425	yes	transmembrane protein 164	Not blood-fed	1.90871	yes	24hpm	NA	Transmembrane protein 164
18280	AAEL000488	LOC5578454	3.68305	yes	interleukin-1 receptor accessory protein-like 1	Not blood-fed	2.50932	yes	24hpm	NA	Interleukin-1 receptor accessory protein-like 1-B
24125	AAEL006982	LOC5568614	3.68121	yes	phospholipase A1 member A isoform X2	Not blood-fed	1.66925	yes	24hpm	lipase	Pancreatic lipase-related protein 2 {ECO:0000250|UniProtKB:P54317}
19329	AAEL001656	LOC5571677	3.53472	yes	putative inorganic phosphate cotransporter isoform X2	Not blood-fed	3.05628	yes	24hpm	sodium-dependent phosphate transporter	Putative inorganic phosphate cotransporter
31862	AAEL019728	LOC5576330	3.51721	yes	mucin-5AC isoform X1	Not blood-fed	2.8475	yes	24hpm	NA	Suppressor of cytokine signaling 5
18548	AAEL000821	LOC5566873	3.49836	yes	uncharacterized protein LOC5566873 isoform X1	Not blood-fed	2.47857	yes	24hpm	odorant binding protein OBP6	.
24299	AAEL007191	LOC5571215	3.4894	yes	proton-coupled amino acid transporter-like protein CG1139	Not blood-fed	1.67239	yes	24hpm	amino acid transporter	Proton-coupled amino acid transporter 4
23961	AAEL006827	LOC5568413	3.46082	yes	cytochrome P450 CYP12A2 isoform X1	Not blood-fed	2.5688	yes	24hpm	cytochrome P450	Cytochrome P450 CYP12A2
27881	AAEL011292	LOC5574652	3.4384	yes	aminopeptidase N	Not blood-fed	3.5747	yes	24hpm	protease m1 zinc metalloprotease	Aminopeptidase N
18998	AAEL001323	LOC5569805	3.43654	yes	protein takeout isoform X2	Not blood-fed	4.90144	yes	24hpm	NA	Protein takeout
31145	AAEL018109	LOC5563614	3.37212	yes	transmembrane protease serine 9	Not blood-fed	1.07678	yes	24hpm	NA	Transmembrane protease serine 9
21267	AAEL003857	LOC5579095	3.3669	yes	defensin-A-like	Not blood-fed	3.55597	yes	24hpm	defensin anti-microbial peptide	Defensin-A
20408	AAEL002848	LOC5576245	3.2771	yes	tubulin beta-3 chain	Not blood-fed	1.79614	yes	24hpm	tubulin beta chain	Tubulin beta-3 chain
33784	AAEL024717	LOC5572494	2.81447	yes	pyrroline-5-carboxylate reductase 1%2C mitochondrial	Not blood-fed	1.165	yes	24hpm	NA	Pyrroline-5-carboxylate reductase 1, mitochondrial
26592	AAEL009843	LOC5572507	2.79388	yes	trypsin-1	Not blood-fed	3.08664	yes	24hpm	serine-type enodpeptidase%2C	Trypsin-1
32155	AAEL019957	LOC5579337	2.77267	yes	gamma-glutamyltranspeptidase 1 isoform X2	Not blood-fed	3.19623	yes	24hpm	NA	Gamma-glutamyltranspeptidase 1
31688	AAEL019604	LOC5573673	2.73922	yes	synaptic vesicle membrane protein VAT-1 homolog-like	Not blood-fed	1.29715	yes	24hpm	NA	Synaptic vesicle membrane protein VAT-1 homolog-like
30449	AAEL014567	LOC5564699	2.72319	yes	LOW QUALITY PROTEIN: transmembrane protease serine 9	Not blood-fed	2.99168	yes	24hpm	oviductin	Transmembrane protease serine 9
23622	AAEL006479	LOC5568048	2.63971	yes	uncharacterized protein LOC5568048	Not blood-fed	1.47842	yes	24hpm	NA	.
31968	AAEL019806	LOC5574178	2.62011	yes	CTL-like protein 2 isoform X2	Not blood-fed	2.62249	yes	24hpm	NA	CTL-like protein 2
22261	AAEL004951	LOC5565726	2.59059	yes	pupal cuticle protein 36a	Not blood-fed	2.62815	yes	24hpm	NA	Pupal cuticle protein 20
26154	AAEL009298	LOC5571760	2.57007	yes	N-acetylneuraminate lyase B	Not blood-fed	1.35131	yes	24hpm	2-Keto-3-deoxy-(6-phospho-)gluconate aldolase%2C putative	N-acetylneuraminate lyase
34861	AAEL027949	LOC5570275	2.54972	yes	protein draper isoform X2	Not blood-fed	1.12517	yes	24hpm	NA	Multiple epidermal growth factor-like domains protein 11
28202	AAEL011658	LOC5575111	2.51875	yes	carboxypeptidase Q	Not blood-fed	1.4559	yes	24hpm	Plasma glutamate carboxypeptidase	Carboxypeptidase Q
34857	AAEL027940	LOC5569835	2.49407	yes	proline-rich extensin-like protein EPR1	Not blood-fed	1.37088	yes	24hpm	NA	.
24059	AAEL006919	LOC5568513	2.48676	yes	chymotrypsin-1	Not blood-fed	1.23393	yes	24hpm	serine-type enodpeptidase%2C	Chymotrypsin-1
25169	AAEL008138	LOC5570171	2.47546	yes	ATP-binding cassette sub-family G member 1 isoform X1	Not blood-fed	2.63215	yes	24hpm	ABC transporter	ATP-binding cassette sub-family G member 1
27433	AAEL010785	LOC5573865	2.4739	yes	uncharacterized protein LOC5573865	Not blood-fed	2.9688	yes	24hpm	NA	.
30273	AAEL014311	LOC5564094	2.45132	yes	tetraspanin-18	Not blood-fed	1.33821	yes	24hpm	tetraspanin%2C putative	Tetraspanin-1
24451	AAEL007342	LOC5569049	2.4182	yes	lipopolysaccharide-induced tumor necrosis factor-alpha factor homolog	Not blood-fed	1.91636	yes	24hpm	NA	Lipopolysaccharide-induced tumor necrosis factor-alpha factor homolog
24248	AAEL007114	LOC5568761	2.33543	yes	protein pinocchio isoform X2	Not blood-fed	1.66766	yes	24hpm	NA	.
25360	AAEL008389	LOC5570578	2.33041	yes	kinase D-interacting substrate of 220 kDa isoform X5	Not blood-fed	1.12558	yes	24hpm	ankyrin repeat-rich membrane-spanning protein	Kinase D-interacting substrate of 220 kDa
30287	AAEL014335	LOC5564185	2.31008	yes	uncharacterized protein LOC5564185	Not blood-fed	1.16767	yes	24hpm	NA	WW domain-containing protein tag-325
26149	AAEL009291	LOC5571775	2.19809	yes	venom serine carboxypeptidase	Not blood-fed	1.21072	yes	24hpm	retinoid-inducible serine carboxypeptidase (serine carboxypeptidase	Venom serine carboxypeptidase
28898	AAEL012471	LOC5576380	2.15433	yes	cytokine receptor	Not blood-fed	1.32944	yes	24hpm	JAKSTAT pathway signalling Transmembrane Receptor Domeless.	Cytokine receptor
32388	AAEL020530	LOC5567089	2.12205	yes	integral membrane protein GPR155	Not blood-fed	1.04753	yes	24hpm	NA	Integral membrane protein GPR155
17864	AAEL000028	LOC5563616	2.10521	yes	serine protease easter	Not blood-fed	1.10302	yes	24hpm	Clip-Domain Serine Protease family B.	Serine protease easter
32754	AAEL021605	LOC110678523	2.07078	yes	glycine-rich cell wall structural protein-like isoform X1	Not blood-fed	2.07968	yes	24hpm	NA	.
18977	AAEL001305	LOC5569813	2.06143	yes	uncharacterized protein LOC5569813	Not blood-fed	1.4932	yes	24hpm	NA	.
26071	AAEL009198	LOC5571607	2.05177	yes	major facilitator superfamily domain-containing protein 8 isoform X1	Not blood-fed	1.55732	yes	24hpm	NA	Major facilitator superfamily domain-containing protein 8
27520	AAEL010867	LOC5574026	1.96843	yes	serine protease snake	Not blood-fed	2.88978	yes	24hpm	serine protease	Serine protease snake
22895	AAEL005676	LOC5566827	1.94677	yes	adenosine deaminase 2	Not blood-fed	3.61843	yes	24hpm	adenosine deaminase	Adenosine deaminase CECR1
31860	AAEL019727	LOC5569692	1.91932	yes	uncharacterized protein LOC5569692 isoform X2	Not blood-fed	1.79898	yes	24hpm	NA	.
33302	AAEL023332	LOC5574074	1.84566	yes	venom dipeptidyl peptidase 4 isoform X2	Not blood-fed	1.25629	yes	24hpm	NA	Venom dipeptidyl peptidase 4
27379	AAEL010738	LOC5573818	1.74891	yes	electrogenic sodium bicarbonate cotransporter 1 isoform X4	Not blood-fed	1.67461	yes	24hpm	sodium bicarbonate cotransporter	Sodium-driven chloride bicarbonate exchanger
30247	AAEL014275	LOC5564012	1.73384	yes	mitochondrial amidoxime-reducing component 1	Not blood-fed	1.06646	yes	24hpm	molybdopterin cofactor sulfurase (mosc)	Mitochondrial amidoxime-reducing component 1
25975	AAEL009093	LOC5571458	1.66361	yes	protein crumbs isoform X3	Not blood-fed	1.42915	yes	24hpm	crumbs	Protein crumbs
17871	AAEL000037	LOC5563663	1.66194	yes	serine protease easter	Not blood-fed	1.64043	yes	24hpm	Clip-Domain Serine Protease family B.	Serine protease easter
25022	AAEL007979	LOC5569868	1.53774	yes	P protein	Not blood-fed	2.46064	yes	24hpm	tyrosine transporter	P protein
28585	AAEL012098	LOC5575836	1.53407	yes	synaptic vesicle glycoprotein 2C isoform X1	Not blood-fed	1.3056	yes	24hpm	synaptic vesicle protein	Synaptic vesicle glycoprotein 2B
31545	AAEL019514	LOC5576866	1.45496	yes	uncharacterized protein LOC5576866 isoform X5	Not blood-fed	1.01234	yes	24hpm	NA	.
34255	AAEL026165	LOC5566826	1.31264	yes	adenosine deaminase 2	Not blood-fed	1.50852	yes	24hpm	NA	Adenosine deaminase AGSA
29453	AAEL013229	LOC5577489	1.27682	yes	tubulin alpha-1 chain	Not blood-fed	1.14935	yes	24hpm	Tubulin alpha chain	Tubulin alpha-1 chain
22893	AAEL005666	LOC5566822	1.1701	yes	matrix metalloproteinase-14 isoform X1	Not blood-fed	2.16839	yes	24hpm	matrix metalloproteinase	Matrix metalloproteinase-14
22910	AAEL005699	LOC5566936	1.04519	yes	serine incorporator 1 isoform X1	Not blood-fed	1.24128	yes	24hpm	membrane protein tms1d	Serine incorporator 1
31909	AAEL019767	LOC110679707	1.03204	yes	serine protease 7-like isoform X1	Not blood-fed	2.58811	yes	24hpm	NA	Serine protease easter

## Sheet: Differentially Downregulated
VB_ID	GeneID	CC_logFC	CC_sig	GenBank_description	data	Al_logFC	Al_sig	time	VectorBae_description	SwissProt_BlastX_Description
12367	AAEL014246	LOC5563937	-1.21151	yes	UDP-glucuronosyltransferase isoform X1	Not blood-fed	-1.131	yes	6hpm	glucosyl/glucuronosyl transferases	UDP-glucuronosyltransferase 2B1
14012	AAEL019722	LOC5575209	-1.21918	yes	acyl-CoA synthetase family member 2%2C mitochondrial isoform X1	Not blood-fed	-1.13461	yes	6hpm	NA	Acyl-CoA synthetase family member 2, mitochondrial
2909	AAEL003259	LOC5577606	-1.28728	yes	endocuticle structural glycoprotein ABD-4	Not blood-fed	-1.44013	yes	6hpm	pupal cuticle protein 78E%2C putative	Endocuticle structural glycoprotein ABD-4
1324	AAEL001492	LOC5570905	-1.52359	yes	cGMP-dependent 3'%2C5'-cyclic phosphodiesterase	Not blood-fed	-1.57789	yes	6hpm	cgmp-dependent 3%2C5-cyclic phosphodiesterase	cGMP-dependent 3',5'-cyclic phosphodiesterase
4775	AAEL005329	LOC5566341	-1.72829	yes	uncharacterized protein LOC5566341	Not blood-fed	-1.16296	yes	6hpm	NA	.
14255	AAEL019901	LOC5577412	-2.15125	yes	protein stum	Not blood-fed	-2.61802	yes	6hpm	NA	Protein stum
4521	AAEL005032	LOC5565834	-2.2229	yes	uncharacterized protein LOC5565834 isoform X1	Not blood-fed	-1.93202	yes	6hpm	NA	Protein FAM210B
1672	AAEL001864	LOC5572651	-2.31772	yes	eukaryotic translation initiation factor 4E-binding protein 1	Not blood-fed	-1.2281	yes	6hpm	eukaryotic translation initiation factor 4E binding protein (4EBP)	Eukaryotic translation initiation factor 4E-binding protein 2 {ECO:0000250|UniProtKB:Q13542}
9879	AAEL011109	LOC5574378	-2.4464	yes	sodium/hydrogen exchanger 9B2 isoform X2	Not blood-fed	-1.62781	yes	6hpm	NA	Mitochondrial sodium/hydrogen exchanger 9B2
8464	AAEL009487	LOC5571997	-2.45547	yes	uncharacterized protein LOC5571997	Not blood-fed	-1.03784	yes	6hpm	NA	.
8877	AAEL009968	LOC110675781	-2.50117	yes	apyrase-like	Not blood-fed	-1.49345	yes	6hpm	NA	Apyrase {ECO:0000303|PubMed:21848516}
415	AAEL000464	LOC5577374	-2.53995	yes	trichohyalin	Not blood-fed	-1.7395	yes	6hpm	NA	.
5967	AAEL006668	LOC5568231	-2.58727	yes	uncharacterized protein LOC5568231	Not blood-fed	-1.09579	yes	6hpm	NA	.
10415	AAEL011727	LOC5575262	-2.60735	yes	molybdenum cofactor sulfurase 2 isoform X1	Not blood-fed	-1.45616	yes	6hpm	Molybdenum cofactor sulfurase 2 (MoCo sulfurase 2)(MOS 2)(EC 4.4.-.-)(Protein maroon-like 2)(Ma-l 2)	Molybdenum cofactor sulfurase 2 {ECO:0000255|HAMAP-Rule:MF_03050}
4201	AAEL004690	LOC5565258	-2.80144	yes	protein unc-13 homolog 4B isoform X1	Not blood-fed	-1.11585	yes	6hpm	NA	BAI1-associated protein 3
17012	AAEL027927	LOC5569550	-2.82932	yes	protein peste	Not blood-fed	-1.70536	yes	6hpm	NA	Protein croquemort
10505	AAEL011809	LOC5575406	-3.47101	yes	glucose dehydrogenase [FAD%2C quinone] isoform X1	Not blood-fed	-1.67694	yes	6hpm	glucose dehydrogenase	Glucose dehydrogenase [FAD, quinone]
15339	AAEL022948	LOC5563558	-3.77023	yes	adenylate cyclase type 8	Not blood-fed	-1.33245	yes	6hpm	NA	Adenylate cyclase type 8
33135	AAEL022793	LOC5567332	-1.17599	yes	apoptosis-resistant E3 ubiquitin protein ligase 1 isoform X4	Not blood-fed	-2.39138	yes	24hpm	NA	Apoptosis-resistant E3 ubiquitin protein ligase 1
20783	AAEL003316	LOC5577772	-1.18527	yes	extensin	Not blood-fed	-1.14222	yes	24hpm	NA	.
21647	AAEL004247	LOC5564459	-1.21459	yes	sialin	Not blood-fed	-2.69935	yes	24hpm	Sialin%2C Sodium/sialic acid cotransporter%2C putative	Vesicular glutamate transporter 2
21463	AAEL004042	LOC5564041	-1.4199	yes	probable glucosamine 6-phosphate N-acetyltransferase	Not blood-fed	-1.22369	yes	24hpm	NA	Probable glucosamine 6-phosphate N-acetyltransferase
27428	AAEL010782	LOC5573858	-1.43892	yes	zinc carboxypeptidase A 1	Not blood-fed	-1.84535	yes	24hpm	carboxypeptidase	Zinc carboxypeptidase A 1
19369	AAEL001708	LOC5572075	-1.44227	yes	uncharacterized protein LOC5572075	Not blood-fed	-1.75947	yes	24hpm	NA	.
19198	AAEL001517	LOC5571102	-1.52924	yes	venom carboxylesterase-6 isoform X1	Not blood-fed	-1.93287	yes	24hpm	carboxylesterase	Esterase B1
18282	AAEL000496	LOC5578439	-1.5996	yes	chorion peroxidase	Not blood-fed	-1.85834	yes	24hpm	NA	Chorion peroxidase
34456	AAEL026787	LOC5573297	-1.70055	yes	xanthine dehydrogenase	Not blood-fed	-1.29751	yes	24hpm	NA	Xanthine dehydrogenase
18314	AAEL000545	LOC5563699	-1.72177	yes	juvenile hormone esterase	Not blood-fed	-2.69018	yes	24hpm	NA	Juvenile hormone esterase
22758	AAEL005491	LOC5566573	-1.76985	yes	ABC transporter G family member 20 isoform X3	Not blood-fed	-1.05528	yes	24hpm	ABC transporter	ABC transporter G family member 20
30365	AAEL014450	LOC5579975	-1.79632	yes	peptidyl-alpha-hydroxyglycine alpha-amidating lyase 2	Not blood-fed	-2.15191	yes	24hpm	Peptidyl-glycine alpha-amidating monooxygenase	Peptidyl-alpha-hydroxyglycine alpha-amidating lyase 2
23296	AAEL006122	LOC5567534	-1.93078	yes	uncharacterized protein LOC5567534	Not blood-fed	-2.06107	yes	24hpm	NA	Cuticlin-1
21892	AAEL004513	LOC5564979	-1.98483	yes	glycine receptor subunit alpha-2	Not blood-fed	-2.2027	yes	24hpm	neurotransmitter gated ion channel	Glycine receptor subunit alpha-3
34591	AAEL027166	LOC5571788	-2.35567	yes	angiotensin-converting enzyme	Not blood-fed	-2.66238	yes	24hpm	NA	Angiotensin-converting enzyme
34224	AAEL026043	LOC5575639	-2.3936	yes	5-hydroxytryptamine receptor 2B	Not blood-fed	-1.37437	yes	24hpm	NA	Adenosine receptor A2a
31182	AAEL018137	LOC5568971	-2.40634	yes	uncharacterized protein LOC5568971	Not blood-fed	-1.31605	yes	24hpm	NA	.
23144	AAEL005957	LOC5567302	-3.14348	yes	phospholipase B1%2C membrane-associated	Not blood-fed	-2.23719	yes	24hpm	phospholipase b%2C plb1	Phospholipase B1, membrane-associated
26810	AAEL010073	LOC5572851	-3.46108	yes	nardilysin isoform X2	Not blood-fed	-1.08188	yes	24hpm	metalloendopeptidase	Nardilysin
31060	AAEL017460	LOC23687880	-3.53095	yes	angiotensin-converting enzyme	Not blood-fed	-2.01712	yes	24hpm	Angiotensin-converting enzyme	Angiotensin-converting enzyme
27718	AAEL011109	LOC5574378	-3.71483	yes	sodium/hydrogen exchanger 9B2 isoform X2	Not blood-fed	-2.88022	yes	24hpm	NA	Mitochondrial sodium/hydrogen exchanger 9B2
27419	AAEL010776	LOC5573855	-3.92017	yes	zinc carboxypeptidase A 1	Not blood-fed	-3.47658	yes	24hpm	carboxypeptidase	Zinc carboxypeptidase A 1
26785	AAEL010055	LOC5572841	-4.10427	yes	uncharacterized protein LOC5572841 isoform X1	Not blood-fed	-3.66758	yes	24hpm	NA	.
18825	AAEL001151	LOC5568579	-4.10436	yes	putative polypeptide N-acetylgalactosaminyltransferase 9	Not blood-fed	-2.29728	yes	24hpm	n-acetylgalactosaminyltransferase	Putative polypeptide N-acetylgalactosaminyltransferase 9
29200	AAEL012920	LOC5577003	-4.5076	yes	somatostatin receptor type 2	Not blood-fed	-3.84731	yes	24hpm	GPCR Galanin/Allatostatin Family	Somatostatin receptor type 2
25191	AAEL008163	LOC5570210	-4.55778	yes	aminopeptidase N isoform X2	Not blood-fed	-4.46105	yes	24hpm	protease m1 zinc metalloprotease	Aminopeptidase N
24957	AAEL007892	LOC5569755	-4.94312	yes	xaa-Pro aminopeptidase ApepP	Not blood-fed	-2.05097	yes	24hpm	xaa-pro aminopeptidase	Xaa-Pro aminopeptidase 1
20554	AAEL003012	LOC5580296	-5.52474	yes	glutamyl aminopeptidase	Not blood-fed	-4.74305	yes	24hpm	protease m1 zinc metalloprotease	Glutamyl aminopeptidase
28790	AAEL012351	LOC5576159	-5.5575	yes	putative serine protease F56F10.1 isoform X2	Not blood-fed	-4.53555	yes	24hpm	prolylcarboxypeptidase%2C putative	Lysosomal Pro-X carboxypeptidase
26467	AAEL009685	LOC5572258	-10.9444	yes	farnesol dehydrogenase-like	Not blood-fed	-4.76279	yes	24hpm	oxidoreductase	Farnesol dehydrogenase {ECO:0000305}
